# Supplementary material for: DNA damage repair-related gene signature predicts prognosis and indicates immune cell infiltration landscape in skin cutaneous melanoma
Source: Front Endocrinol (Lausanne). 2022 Jul 26;13:882431. doi: 10.3389/fendo.2022.882431 (PMC9361349; doi:10.3389/fendo.2022.882431)
Supplement: Supplementary file 1 [file DataSheet_1.zip]

Archive with 15 entries (14 files):
- raw data/
- raw data/1.GSEA enrichment results.txt
- raw data/10. immune cells and p-values for differences in high and low risk groups.txt
- raw data/11. Immune function scoring data.txt
- raw data/2.DNA repair genes involved in enrichment.txt
- raw data/3. risk coefficient of each gene in the model.txt
- raw data/4. Changes in the number of genes in the model and screening.txt
- raw data/5. single factor cox independent prognostic analysis.txt
- raw data/5. single factor cox independent prognostic analysis.xlsx
- raw data/6. multifactorial cox independent prognostic analysis.txt
- raw data/6. multifactorial cox independent prognostic analysis.xlsx
- raw data/7. Joint GTEx database differential analysis of gene mRNA expression in models.txt
- raw data/8. Results of correlation analysis between gene mRNA and transcription factor mRNA expression in the model.txt
- raw data/9. Tumor microenvironment score.txt
- raw data/HALLMARK_DNA_REPAIR.gmt
