# Supplementary material for: DNA damage repair-related gene signature predicts prognosis and indicates immune cell infiltration landscape in skin cutaneous melanoma
Source: Front Endocrinol (Lausanne). 2022 Jul 26;13:882431. doi: 10.3389/fendo.2022.882431 (PMC9361349; doi:10.3389/fendo.2022.882431)
Supplement: Supplementary file 1 [file DataSheet_1.zip › raw data/1.GSEA enrichment results.txt]

SKCM
GeneSet	HALLMARK_DNA_REPAIR
Enrichment Score (ES)	0.4553636
Normalized Enrichment Score (NES)	1.7214795
Nominal p-value	0.007984032
FDR q-value	0.115553536
FWER p-Value	0.199
