# Supplementary material for: DNA damage repair-related gene signature predicts prognosis and indicates immune cell infiltration landscape in skin cutaneous melanoma
Source: Front Endocrinol (Lausanne). 2022 Jul 26;13:882431. doi: 10.3389/fendo.2022.882431 (PMC9361349; doi:10.3389/fendo.2022.882431)
Supplement: Supplementary file 1 [file DataSheet_1.zip › raw data/10. immune cells and p-values for differences in high and low risk groups.txt]

Cell	pvalue
B cells memory	0.00275390652717389
Plasma cells	0.0089039507349681
T cells CD8	0.000370991242117712
T cells CD4 memory activated	4.74231579699755e-06
T cells follicular helper	0.000863001446463638
NK cells resting	0.0179072226036611
Macrophages M0	9.40082555302554e-05
Macrophages M1	0.00118640400746953
Macrophages M2	0.000699547452425282
Mast cells resting	0.0200873055160026
