# Supplementary material for: DNA damage repair-related gene signature predicts prognosis and indicates immune cell infiltration landscape in skin cutaneous melanoma
Source: Front Endocrinol (Lausanne). 2022 Jul 26;13:882431. doi: 10.3389/fendo.2022.882431 (PMC9361349; doi:10.3389/fendo.2022.882431)
Supplement: Supplementary file 1 [file DataSheet_1.zip › raw data/11. Immune function scoring data.txt]

id	TCGA-GN-A4U8-11A-11R-A32P-07	TCGA-RP-A690-06A-11R-A311-07	TCGA-ER-A19W-06A-41R-A239-07	TCGA-FS-A1ZS-06A-12R-A18T-07	TCGA-DA-A1I7-06A-22R-A18S-07	TCGA-BF-A3DM-01A-11R-A20F-07	TCGA-EB-A6R0-01A-12R-A32P-07	TCGA-QB-A6FS-06A-11R-A311-07	TCGA-EB-A3Y7-01A-11R-A239-07	TCGA-WE-A8K6-06A-11R-A37K-07	TCGA-EE-A3JD-06A-11R-A20F-07	TCGA-D3-A2J9-06A-11R-A18T-07	TCGA-EE-A29L-06A-12R-A18S-07	TCGA-FR-A7U8-06A-21R-A352-07	TCGA-GN-A262-06A-11R-A18T-07	TCGA-DA-A1I1-06A-12R-A18U-07	TCGA-EE-A29H-06A-12R-A18S-07	TCGA-ER-A1A1-06A-11R-A18U-07	TCGA-D3-A51G-06A-11R-A266-07	TCGA-ER-A19Q-06A-11R-A18U-07	TCGA-ER-A195-06A-11R-A18U-07	TCGA-EE-A2M5-06A-12R-A18S-07	TCGA-D3-A2JL-06A-11R-A18S-07	TCGA-FS-A1ZR-06A-21R-A18U-07	TCGA-HR-A5NC-01A-11R-A27Q-07	TCGA-FS-A1ZU-06A-12R-A18T-07	TCGA-YD-A89C-06A-11R-A37K-07	TCGA-D3-A51N-06A-11R-A266-07	TCGA-DA-A1HY-06A-11R-A18T-07	TCGA-FS-A1ZY-06A-11R-A18S-07	TCGA-ER-A19N-06A-11R-A18S-07	TCGA-FS-A1Z4-06A-11R-A18T-07	TCGA-EB-A4P0-01A-41R-A266-07	TCGA-WE-A8JZ-06A-11R-A37K-07	TCGA-DA-A3F8-06A-11R-A20F-07	TCGA-BF-AAP7-01A-11R-A40A-07	TCGA-DA-A1I2-06A-21R-A18U-07	TCGA-EE-A17X-06A-11R-A18S-07	TCGA-FS-A1YX-06A-11R-A18T-07	TCGA-ER-A2NF-01A-11R-A18T-07	TCGA-EE-A3J4-06A-11R-A20F-07	TCGA-DA-A1I8-06A-11R-A18T-07	TCGA-D9-A148-06A-11R-A18S-07	TCGA-EE-A2M7-06A-11R-A18U-07	TCGA-EE-A180-06A-11R-A21D-07	TCGA-EB-A5SH-06A-11R-A311-07	TCGA-D3-A3C8-06A-12R-A18S-07	TCGA-BF-AAP8-01A-11R-A40A-07	TCGA-D3-A51T-06A-11R-A266-07
aDCs	0.725818885808952	0.616637277936136	0.822529824915814	0.62017092729054	0.623363807969335	0.654232704403496	0.701765506054553	0.786906042920963	0.755556463012678	0.591926468767794	0.792273705803238	0.823357223884311	0.620494279738151	0.627468570967375	0.521982149027918	0.766910834111042	0.685144524951375	0.845688392472236	0.602646783000459	0.783036072456543	0.764200149049956	0.698738235261953	0.706825907469709	0.656032740719177	0.729802876771158	0.606989704198715	0.620930338763173	0.740703599035472	0.698392653926984	0.622966670712417	0.77179723170348	0.698231627192509	0.611833829924365	0.632120010431952	0.743499966041699	0.761217183176639	0.713455123757221	0.711879217761781	0.715065725109141	0.678418957959517	0.589919605835347	0.662981063376443	0.748713872803302	0.682348166796897	0.70473165976716	0.687955505828026	0.814215537165334	0.643909145833014	0.694736396208083
APC_co_inhibition	0.887076966302043	0.720201727317026	0.903720142253596	0.790536606177756	0.762685574179656	0.764819261000662	0.89904400087644	0.827110346320012	0.716287799422862	0.739526052880372	0.88354447742994	0.887201642117865	0.640234126867121	0.730528032316622	0.675826025222615	0.846090288271223	0.780679042254567	0.854107108434078	0.766727524373605	0.85966420858617	0.848752240992978	0.92294207578639	0.820296749777283	0.774778073703029	0.728942044546791	0.714636360196917	0.6214738893481	0.830582535087763	0.757706937560222	0.659286142992588	0.871291027319723	0.844743047682573	0.811362317427643	0.717295707077025	0.923387076101634	0.835912879254996	0.842678439641107	0.757698038397313	0.771293284447863	0.849079455269332	0.801028727611681	0.727694740101489	0.795681611971978	0.742617802755025	0.790772636245803	0.759869396461321	0.952340054192611	0.745937931817361	0.796168924083207
APC_co_stimulation	0.797844565145259	0.656553539793906	0.778215048711652	0.679710018616436	0.726380363445184	0.694095811575354	0.732562186019988	0.744530305978351	0.663581529870278	0.648038062201276	0.775048514371942	0.793446758353997	0.635076567325397	0.672449682104596	0.618941260124398	0.747822627234818	0.697721395585429	0.782005731965266	0.665521670360418	0.775374796060703	0.763844639492721	0.758947568603749	0.749903706444941	0.683331425655251	0.697491716196977	0.629116738692728	0.632665685520676	0.745715300046898	0.67017733727278	0.663715278037041	0.777034040111571	0.75002845621788	0.649241355177848	0.617669809142584	0.787325147777671	0.736224913394804	0.725569644460139	0.641016791540901	0.724057756958926	0.735494051473449	0.695146765953195	0.740667998161217	0.744980981710026	0.690188608365255	0.653651132767961	0.666609494757445	0.831078643660748	0.665745831983063	0.670582881245025
B_cells	0.902322606049199	0.636287033372329	0.799252571055844	0.649097312070492	0.66379259545803	0.576560533529715	0.687666685599123	0.789321888361125	0.609668047468544	0.591716458154277	0.896103376332639	0.864314084985167	0.668692105539226	0.603173508876588	0.504115516044582	0.738792830052854	0.79350096014046	0.95573696639744	0.61332847712644	0.734717201858611	0.691412851883072	0.667327603132245	0.751800280274566	0.621128809769658	0.591173249449411	0.563771260043382	0.603095500008111	0.703627968667532	0.550507545581824	0.562988220690711	0.775698971818566	0.867299208122835	0.626116899596013	0.68814045061728	0.810477520775371	0.701319399341316	0.709566532443481	0.633817894647988	0.599155773316847	0.775732225703197	0.642435781741205	0.533537561872225	0.72614740985525	0.82236861538598	0.61892659042648	0.796434232591597	0.790348358992597	0.64805272321049	0.754861470677309
CCR	0.713927389394097	0.597219316529007	0.708103802122066	0.658459290558031	0.682217448175813	0.636592678486979	0.664017333411771	0.689704318339381	0.656588135312749	0.630701794351087	0.713497966925157	0.722951906062365	0.587657601452584	0.621595739754488	0.554337045300864	0.699258809519141	0.673504018217142	0.720208563021936	0.64112858383463	0.704914379527956	0.705577435791732	0.695177231201167	0.674520410368481	0.649753736362768	0.657325861374054	0.613447429182389	0.606196110005486	0.678139065465575	0.634718611836502	0.578675425270976	0.720618232509093	0.711360208989221	0.628494514344531	0.623273657632898	0.701121164065024	0.707692468747336	0.65720685495778	0.634154437483412	0.663219951251075	0.674037114787885	0.63645349159222	0.649828688889539	0.657726545972266	0.664820679175964	0.61771720788406	0.647050349373276	0.736801896206965	0.623178972526557	0.647214135156359
CD8+_T_cells	0.978308979009237	0.714553315894292	0.98369794946692	0.727195111253669	0.814998862996519	0.673994222449625	0.935298511784947	0.928228020470167	0.630740643776117	0.716437429625738	0.949297679402462	0.99263229522571	0.603188012864655	0.698588997395592	0.387973602443727	0.893463083231881	0.823001281533304	0.88675725909093	0.870630866292751	0.882401512292427	0.946218267712357	0.906327730753042	0.960298472479612	0.797859505826595	0.628856530044671	0.632908387531651	0.641255213954829	0.804423514955502	0.691234876056724	0.675858076893636	0.951445163870561	0.864593598637151	0.811716858432066	0.776931661906345	0.990545588619915	0.950877903822384	0.812669044941506	0.760156971910249	0.746279360017343	0.90375480124881	0.785724192653091	0.657807051789141	0.856469624375757	0.804281699943458	0.781550779441502	0.816923495302835	0.996056114802208	0.802357067637143	0.807320593058693
Check-point	0.813416582404429	0.643989357693369	0.807038485799781	0.685978334560627	0.69629097700873	0.658523416941477	0.739615775327833	0.763509492049505	0.611726920388407	0.64036154433907	0.801471087146271	0.823557772540764	0.607504148319711	0.642670699651905	0.53668403786494	0.745085093075184	0.704688400097392	0.815807423089937	0.693334936104227	0.77561617366482	0.78279165248684	0.728198619882951	0.770756956415549	0.689780941899852	0.657232919496598	0.616084806787344	0.636428964145705	0.709971270480206	0.656612903936625	0.638578594059389	0.773202150353518	0.776756417612938	0.673020991921491	0.647197837808587	0.803452827644477	0.763607914147205	0.710986346934026	0.650457894117108	0.685467375893207	0.743807594859175	0.686857594063784	0.673582824031518	0.713450645143431	0.719699585684876	0.664548671734393	0.711795562443161	0.84216522958442	0.668777142838598	0.69485353618267
Cytolytic_activity	0.977812606062307	0.698374669261934	0.988521708950218	0.756808958023516	0.810743807966522	0.67342461851624	0.944551355319564	0.9324234025749	0.710497658874434	0.751606516437142	0.955437623579068	0.992024770463145	0.662589625747846	0.738369727677503	0.535387953388363	0.894436638129735	0.823455804540746	0.929435996939819	0.866250541186337	0.926235499361918	0.960045589041257	0.932736061113843	0.94813207298973	0.806801736931498	0.727880738093873	0.687463279917802	0.730229065787783	0.811654573651773	0.728898339688643	0.70796017361706	0.94345772822204	0.913106614774838	0.817074333579905	0.756576616431528	0.992554059289263	0.963458649011195	0.81408933935516	0.797102713076346	0.761010620932582	0.899019381689478	0.809209893875992	0.713565159396177	0.84751086311478	0.814601741874567	0.78371217451322	0.816512277460129	0.99436653643956	0.795449438367718	0.818495822629328
DCs	0.821937185017233	0.547158981818584	0.804936135194321	0.711421518832505	0.669318481004694	0.677785945431324	0.716148441411392	0.816507828101584	0.830434815697655	0.621117865909567	0.779045677281718	0.835185975879245	0.551123061584325	0.676157637100905	0.55263159183091	0.780987329795343	0.744330926692022	0.88405537399097	0.551111195677051	0.841931232778828	0.809851127722151	0.657809782891938	0.794144754864992	0.748807609574144	0.776400243592553	0.650729707289623	0.676030872409601	0.790536337734817	0.550485442299042	0.582617119407895	0.779479995555365	0.795998572994409	0.766187115917535	0.671777951715528	0.753766701929618	0.826487708833865	0.67194561370109	0.757847839887281	0.748156808384239	0.761054537906242	0.715454838258504	0.656266576558293	0.69961577783811	0.711185812220885	0.734599518089379	0.77081129901576	0.779366536141949	0.702051901951508	0.752554041568382
HLA	0.962516980020459	0.878790338348082	0.961074314720615	0.886703851364827	0.915533061142269	0.8469624317453	0.96178012728227	0.956598743655843	0.858476500658656	0.877282192317423	0.948493177384427	0.964671547385607	0.801258525454333	0.839686685318707	0.813539013792053	0.956772910558753	0.926011836028684	0.961731355019606	0.926478361984185	0.945394212490124	0.924612555328023	0.889493957434745	0.940207159943738	0.894384677635779	0.872916484830152	0.833226636174025	0.814101839860274	0.93489150951916	0.876786437779096	0.812084619968247	0.947111592498909	0.945984923867464	0.934112160058513	0.893524806463878	0.938243561521625	0.954162395441477	0.917114756126744	0.875594688563687	0.883403200222917	0.925131043212829	0.893092384505149	0.842024532328928	0.924890919057128	0.908554466164446	0.886686248929771	0.910555912079549	0.967705966095038	0.888801821574471	0.944999361087204
iDCs	0.766469255951213	0.308557699709071	0.670534219103804	0.333952290792683	0.500344122309106	0.470844549699982	0.437422409200173	0.711079552380746	0.603083805891807	0.490000182314156	0.741727697359641	0.71449123171209	0.506358823300538	0.476942929091716	0.249354247711045	0.682376813871607	0.677971347824885	0.714676921132621	0.528350539523011	0.760639948869971	0.679293981390138	0.500668100252564	0.606186297739274	0.647567050249227	0.695399227409966	0.18785199043072	0.445095368341774	0.659401475789287	0.447678391931414	0.294829963474372	0.721587423101172	0.650316805007634	0.490828920767578	0.626541594320546	0.575434720131952	0.744901212587603	0.440382783889324	0.496427717665108	0.55846619309706	0.647295135277935	0.686380907377357	0.39192576259792	0.647793197655105	0.639567563327997	0.288368003438174	0.695800309033049	0.719699027799482	0.457495361954113	0.608142057719295
Inflammation-promoting	0.907335771358848	0.6288684467269	0.914792998577591	0.713989657149902	0.760439762939671	0.704335015615987	0.861651903725082	0.854903707689573	0.673916783619853	0.675689282025567	0.887879046694123	0.920034889872532	0.624177743775749	0.67696852478303	0.575854658406195	0.834568093446082	0.794811678526548	0.875364521222056	0.786501147296204	0.827345977518161	0.848048289557246	0.840693120651447	0.873520575108966	0.768532231161611	0.666129654136765	0.628908771743542	0.67293637988452	0.814010972229347	0.668766893993668	0.616851531491212	0.855633551421349	0.873699209269861	0.751005284561338	0.750234593297718	0.910984515925504	0.864255868856814	0.805497758200136	0.680382519524021	0.713822813144916	0.83031120700238	0.776641438079503	0.65695398190683	0.80310847760886	0.768735546764645	0.721460666693451	0.746219380651355	0.931546009594082	0.706193327467207	0.806960920124175
Macrophages	0.843230660344863	0.749702144389796	0.860466112861527	0.843431362894348	0.820594347600171	0.814538327835688	0.786676629849321	0.875563900202905	0.845489429458275	0.792590219502659	0.816925446883044	0.838618464310988	0.758722690283604	0.819954926012737	0.709569564823856	0.83934837704593	0.821309739162818	0.826067558902305	0.790544719962333	0.896274512487466	0.851901214467884	0.844804618136704	0.811961734093763	0.78820552480473	0.81358220184347	0.815835825211589	0.751626595795602	0.833930672111335	0.768495164963146	0.755826317418854	0.9113781627457	0.832742786993373	0.771035030187065	0.794801708545362	0.836810299586944	0.855921523842971	0.807366632143899	0.887462912314684	0.835666967050245	0.773576902224125	0.787216618295875	0.842560992337472	0.826265837641604	0.729208602082155	0.792217988999927	0.789739031492316	0.827749290024584	0.779118932218907	0.786669521022377
Mast_cells	0.570075763255865	0.334694225735867	0.620931020889384	0.690838517646142	0.54377836423349	0.62859746367399	0.471111299326751	0.591066173057219	0.521649445137559	0.469453527010684	0.511556023128163	0.508606707843183	0.368390687607726	0.534103594238664	0.366363400274395	0.576895162863462	0.532522410970176	0.653452693757259	0.500492551510437	0.604378786439538	0.711502726370763	0.574676048660446	0.465177543857806	0.733680147915725	0.618093037509298	0.43442729967836	0.396216202255884	0.624676644178993	0.577155866320742	0.52916206477518	0.554578713013747	0.625136701369871	0.587368169873962	0.568530158251153	0.426514359779863	0.721330744376472	0.447541483221243	0.568947943067993	0.629132689456764	0.717800474401264	0.600766984465116	0.548970400286273	0.467485937167531	0.460716866525674	0.562476040666283	0.64379005264007	0.722809146730405	0.493369415051802	0.487963540057599
MHC_class_I	0.998003249458863	0.96930053908842	0.999615242354499	0.984334423084192	0.991793058121527	0.99433683775793	0.999966295640062	0.998244868753209	0.99040946811084	0.979490867621533	0.998414583901941	0.999689571712435	0.965453565273648	0.986465114613232	0.96325375819973	0.998920226679775	0.990437278672224	0.995814113855892	0.994315104944343	0.995147859279077	0.996776805419493	0.994810704348826	0.995666121796606	0.995532751337017	0.990041626830088	0.942503079263967	0.942991707878645	0.993275439267316	0.993490622109076	0.967368729444927	0.992588323069519	0.997167199408254	0.994041256219989	0.991135003036862	0.999318305164534	0.998596504400455	0.998630684265349	0.984071772624239	0.994644536791638	0.994709738868743	0.983526288390824	0.973269063441362	0.99446649749026	0.981720938281087	0.997228352482458	0.97350664382849	0.99976381052058	0.991611124276584	0.998138454098274
Neutrophils	0.807754361958896	0.719011410402749	0.777773934783366	0.751373776916963	0.729182680354335	0.707204779095607	0.743423731919237	0.775999120608214	0.702885619992125	0.68384273116239	0.825256601654231	0.80415944154951	0.698771123929386	0.690900592796479	0.620267334937854	0.787973919589506	0.753045700881548	0.820449670875547	0.719205391593907	0.772489257628892	0.778444698446865	0.779315656734359	0.75526488552139	0.730644280683079	0.736045409439067	0.684543525338555	0.702726942564883	0.745953811302387	0.717699504442243	0.691194191405462	0.821513576147052	0.787464550548505	0.692129067985775	0.701203980632046	0.797339130086616	0.750058987277824	0.750757011998789	0.708865024073893	0.745426957132255	0.752619151473975	0.743468060914579	0.731616884404983	0.714472846458369	0.779734711494477	0.726921884971918	0.756038457588549	0.792633334271387	0.706385460661408	0.735820492700614
NK_cells	0.722897982828613	0.398841877404823	0.759007996986025	0.634271819256878	0.551747534079744	0.421479814478763	0.550409861149702	0.392467810510249	0.353658935330054	0.559839068949806	0.703559656265904	0.714615929821784	0.298544367946875	0.31609701928837	0.440557780777143	0.628317144991004	0.553609494498399	0.710574784601748	0.562659520113635	0.625314896699679	0.718681986970884	0.571490588134735	0.679398092464064	0.653874747645645	0.501374999306959	0.421459451934265	0.281495661208264	0.564018210591888	0.434491941817153	0.355863183536013	0.627807595157214	0.714479004381989	0.503780971530804	0.489118327892537	0.775775527461344	0.62864019255385	0.609225646706824	0.474994065295374	0.581152672119044	0.656071276385868	0.428482826993824	0.575069838910458	0.5875535015412	0.628105621406598	0.580843986720961	0.602445881775509	0.727950519519439	0.316345961692942	0.628575020890209
Parainflammation	0.886678014079797	0.783875443066183	0.896195837575806	0.870676057473776	0.878916483764147	0.858718704048803	0.878605815107857	0.861054809506486	0.809274140486349	0.852728291304397	0.891093027947647	0.888389924738809	0.796839737590011	0.863236841558867	0.78098561324721	0.893106391224322	0.856002030159325	0.867694729248425	0.841369976145318	0.877316095262576	0.869670287935437	0.848704952366498	0.867061400463176	0.863719199484962	0.836702313355032	0.811238221239307	0.764123248797541	0.882510030544791	0.859870890116639	0.805298127946754	0.884197798594012	0.893991574791	0.823537233068764	0.831619540275008	0.890386883934297	0.87985765378273	0.883418534130908	0.82240468216126	0.869140918565806	0.854485712617829	0.85659889255134	0.860680138363135	0.84247863839886	0.845961453702184	0.864622869803049	0.797194059825774	0.902132781803613	0.814898377133143	0.847837672382151
pDCs	0.849819959904676	0.662310929173367	0.849265119341466	0.771955338470247	0.700782031786012	0.648634611078793	0.742361968880646	0.834016412504366	0.665804895833845	0.628317451876803	0.832569751615279	0.840188217642814	0.613556637233132	0.66782086849354	0.546291279761813	0.782408084788692	0.752752841047853	0.896829684507711	0.701503568880889	0.802227235946029	0.785327218436485	0.733875956743921	0.815339984093418	0.717196897314083	0.671760255051422	0.630925029698801	0.631372494938122	0.738584370907623	0.657957606157983	0.635561198207296	0.838097222419802	0.834384007276162	0.685582988703099	0.652317362483022	0.829389279716073	0.832415679694187	0.74071841348097	0.680642235467054	0.746808091264576	0.772803322685172	0.706044439797755	0.646286841009541	0.717598801780973	0.751714003437919	0.726881873644553	0.757999770033942	0.86326253284651	0.670602721430827	0.731228220062141
T_cell_co-inhibition	0.864856957608318	0.667330098310644	0.874691903250177	0.694654186027661	0.729270646797588	0.621156516440572	0.794422008916574	0.797751903515889	0.638644147675838	0.617601145220122	0.849068688215994	0.883979412050425	0.629636991333063	0.651541173920488	0.502338512054202	0.780132618378196	0.731183812914171	0.848515749940983	0.731528740987151	0.796999210325772	0.825576468586891	0.781593935065378	0.808281641860895	0.695386737305264	0.636350301143351	0.604134492187455	0.624061665813473	0.71322649637081	0.673129444997774	0.621399780792996	0.810020281381228	0.802486308435068	0.696282967953007	0.682812076488919	0.890340331716297	0.811101571297042	0.711860788312195	0.700834833733025	0.679956072884656	0.770210397522745	0.708704664740648	0.646480155108175	0.738257784649068	0.750628353514622	0.710718000916313	0.731095036835128	0.887271073072535	0.677627633773284	0.722797552681002
T_cell_co-stimulation	0.856576720698327	0.602904997082778	0.835143205955443	0.676402797813223	0.717257645109321	0.600803461995149	0.719359538248474	0.79283072547354	0.612730008018957	0.639732082719033	0.824260600957266	0.86107124436615	0.594815861486335	0.625605199794985	0.481131092090264	0.761058579968677	0.724397978230106	0.885490084206539	0.710160896040272	0.777636101044722	0.826746427128792	0.734893940235062	0.809912383657561	0.690199587187859	0.634395114968658	0.56832555753778	0.626820141569452	0.753373158172322	0.655191110084046	0.596397861706099	0.801082221508085	0.826244716966923	0.657829875936115	0.664645849163262	0.831209793070043	0.776723966160428	0.715998127323617	0.638340795772668	0.68026299326475	0.777065109098973	0.679319707672526	0.629105370100869	0.727554982405154	0.738788518599269	0.655947535102668	0.744867511772605	0.858399389984224	0.6840064717552	0.706719232468121
T_helper_cells	0.986372175408326	0.871056311328884	0.987081250468548	0.913418481355256	0.907097583675568	0.941214223715937	0.88878318783442	0.964431367116331	0.823365948707132	0.883130846640083	0.986473471845501	0.98663554614498	0.731409043040128	0.846218424933698	0.995266002592247	0.967368963794391	0.91578881798514	0.989795994984824	0.891882858811959	0.981287094262167	0.983272504430787	0.900391759534617	0.952215016793087	0.885339108970487	0.861716779821395	0.887547371300891	0.817105828889749	0.940120222194453	0.832644702352316	0.853349694110782	0.987202806193157	0.974520492258911	0.866092785907334	0.82980840211143	0.985987248947063	0.965363294338336	0.893807491118275	0.884164070299263	0.919577304735466	0.953065906865353	0.889350447882597	0.943179374597122	0.891072487314563	0.931246654297967	0.860946926898869	0.916457374470491	0.991923220165488	0.89072807942817	0.896866643520944
Tfh	0.892915518196199	0.588533090853304	0.848635318664475	0.622884875099665	0.70713671830429	0.531639166967428	0.756398277151903	0.851627571601848	0.626806859707073	0.557369742427478	0.856526059158082	0.8898541790428	0.602272516180208	0.582741717120349	0.353976485381038	0.76928721634841	0.768853509359505	0.930921873825692	0.713488656202599	0.733144103618932	0.73657706151256	0.698118081213354	0.81807028581535	0.627252085009482	0.550331417614752	0.550892958495872	0.61695635850727	0.704085524424891	0.592254532953429	0.55856394039148	0.825897022573078	0.854864427567433	0.697457830412074	0.656328697472526	0.85739139016748	0.772519499040791	0.728383754220903	0.600801146524403	0.592531236109844	0.800174663154701	0.663176789242121	0.475936214302939	0.700091300390918	0.783271884727022	0.636839134811284	0.7546262073832	0.845004862838137	0.633724575458964	0.750469286734693
Th1_cells	0.821462008381731	0.573746454806966	0.860733022292622	0.561253146065628	0.699011496962834	0.53759905216613	0.745511116092441	0.768523731271561	0.604264355748206	0.550881808375001	0.826438753674015	0.841881531374434	0.547613839050942	0.553313698180743	0.473717066140169	0.741267159382661	0.727192949981009	0.812225649517926	0.664386250720558	0.763822783400053	0.758849037790769	0.719453140622651	0.785674415918601	0.665585997716923	0.579101966325292	0.549512855863968	0.621214994406184	0.728160536715431	0.555323605494374	0.494760855188764	0.763720718328963	0.764990726878724	0.631182750016169	0.619681304352355	0.824401414476228	0.763226867853396	0.70869234819494	0.624626580627662	0.616069328164441	0.743848212477445	0.654863658960456	0.605772090562028	0.723731608741632	0.673350005931404	0.625137653594498	0.609825187618879	0.866697976065564	0.598684928529388	0.711462581990915
Th2_cells	0.755794562388173	0.507144177739293	0.715299746424563	0.590313542966254	0.641016676621624	0.508065801629439	0.655880678257652	0.690100476761784	0.49146934497315	0.496784795538179	0.632110670698334	0.771610508491988	0.490546035954919	0.549572544846621	0.388093289463933	0.619016646949945	0.593246327749705	0.73707184732562	0.633951706776391	0.603251236177841	0.674526541076215	0.672164021978713	0.718480142770821	0.535217232073434	0.511016459789049	0.471630134851215	0.451540857960751	0.630690513340705	0.539478362815512	0.454892741661112	0.70396038933004	0.69770086891682	0.592761816810961	0.544978301720865	0.759915682845698	0.694979950436231	0.532643202236516	0.577441545487282	0.552294051568919	0.695576634720917	0.548075167718071	0.542254838411485	0.572477539399808	0.655953440296242	0.525497865686846	0.659834663368652	0.794037369199069	0.536379219391736	0.639118864562975
TIL	0.915349399983222	0.700478168068688	0.897904132197187	0.743299932612199	0.758280250943952	0.680617202360204	0.805755681990626	0.849009287710102	0.690377999983	0.696595611375556	0.907257100531826	0.92185606797252	0.684194161802289	0.674284062671765	0.56877316804977	0.822295211107482	0.808305414286102	0.935333400853104	0.747657824186166	0.827597495526236	0.844364892869482	0.796336601332116	0.850595832843441	0.754514493446066	0.704736968347691	0.692133195788903	0.688224796235214	0.792886081892394	0.680750712840439	0.672530065069536	0.866951563297837	0.887767432796804	0.730972856532665	0.733856457447558	0.901688464636674	0.839878688409698	0.776543203286935	0.727965391736904	0.738500818725825	0.831474890563849	0.744469259560902	0.701305613789435	0.782101728622723	0.828421012814875	0.735035934356299	0.801036263483305	0.910812620295385	0.733242507498546	0.785565293040187
Treg	0.861334868177276	0.790040947149333	0.860899327349975	0.821545851580634	0.834620662980677	0.815225447163528	0.832286398853278	0.824610654399015	0.765812868203708	0.797461460822534	0.864749926325826	0.866033041654521	0.768103664985493	0.779577997227373	0.745410148283505	0.843803682189177	0.832426159440871	0.872322650248218	0.819051999205735	0.84202767386463	0.849627290996565	0.838644779403981	0.832181438735971	0.819594976808485	0.805936776850726	0.78014028971466	0.776595573119171	0.823645241309594	0.816023484893811	0.773815482613499	0.848711282988372	0.860533249700292	0.788079610445238	0.800661330222073	0.862029834259269	0.828142905741683	0.830127325333183	0.793670500934895	0.81803903342025	0.833987173261886	0.804419729931971	0.817283251183204	0.830390210413614	0.828659155598185	0.806079852042698	0.795664853980403	0.878364023061692	0.79519524070406	0.819795040651614
Type_I_IFN_Reponse	0.862296781401103	0.72523172108993	0.874589235894082	0.840331698279789	0.833238403376805	0.874858786832134	0.919834431459935	0.811627510559257	0.752752515745422	0.827249540058815	0.871665302969293	0.864564952980094	0.705337324598187	0.830210454832355	0.722835187882221	0.830827384740404	0.778395603196797	0.82937624933536	0.771375576715877	0.825332396121729	0.854837848408138	0.78733705787594	0.843874185859454	0.798622091141538	0.762960472889669	0.765718635202821	0.694882337146911	0.872853094758239	0.850264127796928	0.747417750937486	0.802975468712765	0.920082100788641	0.735307842959372	0.767850261049922	0.872177584361461	0.85367673528215	0.905115947894906	0.76355826457829	0.800875106374741	0.842944539621849	0.771526099317946	0.807728949454301	0.784613756534549	0.839837447345487	0.870126511841999	0.707608216169441	0.892017473114922	0.744524891258488	0.790120568073973
Type_II_IFN_Reponse	0.809030110700817	0.780858037275746	0.788401173995899	0.795542928939558	0.808481768289271	0.697773082257853	0.755129386810249	0.7915352799762	0.710619831895137	0.733283856073026	0.809083256810457	0.816350487804592	0.789648360909294	0.708914991547115	0.728822039773469	0.819193334893395	0.801297995850496	0.835990577495494	0.743404646159539	0.788119831129082	0.827518153596184	0.707665368230561	0.724386030692712	0.814417941889624	0.812150604212385	0.753086994628024	0.677826629359169	0.718149841132193	0.718257514982571	0.738424272917926	0.825762774044849	0.842963778651657	0.762960906694005	0.74258354038256	0.786559261679434	0.781474866876586	0.813073179117385	0.747886500636706	0.821091234826983	0.787054524387049	0.791166645781788	0.695811985793121	0.693045397530818	0.789039333995212	0.779521081199423	0.822437415587562	0.804367788896637	0.708531194622131	0.77096099562888
[truncated: 423 more columns]
