# Supplementary material for: DNA damage repair-related gene signature predicts prognosis and indicates immune cell infiltration landscape in skin cutaneous melanoma
Source: Front Endocrinol (Lausanne). 2022 Jul 26;13:882431. doi: 10.3389/fendo.2022.882431 (PMC9361349; doi:10.3389/fendo.2022.882431)
Supplement: Supplementary file 1 [file DataSheet_1.zip › raw data/2.DNA repair genes involved in enrichment.txt]

GTF2H5
FEN1
DAD1
SEC61A1
GTF2F1
PCNA
CANT1
POLR2D
ZWINT
POLA1
SF3A3
HPRT1
RPA2
POLH
RAD51
ARL6IP1
RFC3
RFC5
CETN2
RALA
RFC2
POLR3C
ERCC4
TYMS
GTF2H3
USP11
NELFB
RRM2B
RFC4
MRPL40
DGUOK
POLR2K
BCAP31
CLP1
NCBP2
TAF13
SDCBP
TMED2
NME4
ALYREF
SAC3D1
ADRM1
UPF3B
MPG
NUDT21
POLR3GL
SNAPC5
ELOA
VPS37D
PRIM1
POLD3
POLD1
DCTN4
SUPT4H1
RNMT
SNAPC4
CMPK2
TP53
STX3
ERCC2
NELFE
ITPA
ERCC8
SSRP1
TAF12
POLR2J
TAF6
POLA2
POLR1C
GSDME
GTF2B
NUDT9
CCNO
RPA3
ADA
NT5C3A
EDF1
