# Supplementary material for: DNA damage repair-related gene signature predicts prognosis and indicates immune cell infiltration landscape in skin cutaneous melanoma
Source: Front Endocrinol (Lausanne). 2022 Jul 26;13:882431. doi: 10.3389/fendo.2022.882431 (PMC9361349; doi:10.3389/fendo.2022.882431)
Supplement: Supplementary file 1 [file DataSheet_1.zip › raw data/3. risk coefficient of each gene in the model.txt]

Gene	Coef
TYMS	0.0530535606613177
SNAPC5	-0.00606413642203578
CMPK2	-0.108440779702395
PDE4B	-0.114220783517697
HCLS1	-0.0836437565028688
NME1	0.0758629777573941
POLR2A	0.10741123411136
COX17	-0.215258141414623
LIG1	0.0625864236453766
POLE4	0.0898737980947396
GTF2H1	-0.0484826900408071
AK1	0.132452324468723
