# Supplementary material for: DNA damage repair-related gene signature predicts prognosis and indicates immune cell infiltration landscape in skin cutaneous melanoma
Source: Front Endocrinol (Lausanne). 2022 Jul 26;13:882431. doi: 10.3389/fendo.2022.882431 (PMC9361349; doi:10.3389/fendo.2022.882431)
Supplement: Supplementary file 1 [file DataSheet_1.zip › raw data/4. Changes in the number of genes in the model and screening.txt]

1.GSEA富集分析：77个富集的DNA修复基因
2.单因素cox生存分析：剩余30个DNA修复基因
3.多因素cox+lasso回归：剩余12个DNA修复基因参与模型的最终构建
