# Supplementary material for: DNA damage repair-related gene signature predicts prognosis and indicates immune cell infiltration landscape in skin cutaneous melanoma
Source: Front Endocrinol (Lausanne). 2022 Jul 26;13:882431. doi: 10.3389/fendo.2022.882431 (PMC9361349; doi:10.3389/fendo.2022.882431)
Supplement: Supplementary file 1 [file DataSheet_1.zip › raw data/5. single factor cox independent prognostic analysis.txt]

id	HR	HR.95L	HR.95H	pvalue
Age	1.01798471931235	1.00737906756158	1.02870202699551	0.000850376822463483
Gender	1.00134384983785	0.721398790920113	1.38992401737906	0.993595384815557
Stage	1.36409001343257	1.13643263179299	1.63735316347851	0.000859819379846754
TMB	0.995246610490759	0.985186329506078	1.00540962255327	0.357999811172521
TumorPurity	11.7082758777359	3.93438786511275	34.8424529377822	9.79074345110122e-06
CYT	0.990349688162049	0.985511220450345	0.995211910823785	0.000104152275468241
riskScore	4.85692264808331	3.1749697641636	7.42989677436471	3.18136763014465e-13
