# Supplementary material for: DNA damage repair-related gene signature predicts prognosis and indicates immune cell infiltration landscape in skin cutaneous melanoma
Source: Front Endocrinol (Lausanne). 2022 Jul 26;13:882431. doi: 10.3389/fendo.2022.882431 (PMC9361349; doi:10.3389/fendo.2022.882431)
Supplement: Supplementary file 1 [file DataSheet_1.zip › raw data/5. single factor cox independent prognostic analysis.xlsx]

## Sheet: Sheet1
id	HR	HR.95L	HR.95H	pvalue
Age	1.01798	1.00738	1.0287	0.000850377
Gender	1.00134	0.721399	1.38992	0.993595
Stage	1.36409	1.13643	1.63735	0.000859819
TMB	0.995247	0.985186	1.00541	0.358
TumorPurity	11.7083	3.93439	34.8425	9.79074e-06
CYT	0.99035	0.985511	0.995212	0.000104152
riskScore	4.85692	3.17497	7.4299	3.18137e-13
