# Supplementary material for: DNA damage repair-related gene signature predicts prognosis and indicates immune cell infiltration landscape in skin cutaneous melanoma
Source: Front Endocrinol (Lausanne). 2022 Jul 26;13:882431. doi: 10.3389/fendo.2022.882431 (PMC9361349; doi:10.3389/fendo.2022.882431)
Supplement: Supplementary file 1 [file DataSheet_1.zip › raw data/6. multifactorial cox independent prognostic analysis.txt]

id	HR	HR.95L	HR.95H	pvalue
Age	1.01098056504761	1.00037105660385	1.02170259340953	0.0424697665958304
Stage	1.42956914137339	1.17489313423391	1.73945005755748	0.000356849128283059
TumorPurity	0.701399526901962	0.144724753177683	3.39928924068919	0.659603054644532
CYT	0.996437729893122	0.991251412533556	1.00165118253584	0.180141810522418
riskScore	4.25322798963821	2.46267596470857	7.3456470080028	2.07364247613039e-07
