# Supplementary material for: DNA damage repair-related gene signature predicts prognosis and indicates immune cell infiltration landscape in skin cutaneous melanoma
Source: Front Endocrinol (Lausanne). 2022 Jul 26;13:882431. doi: 10.3389/fendo.2022.882431 (PMC9361349; doi:10.3389/fendo.2022.882431)
Supplement: Supplementary file 1 [file DataSheet_1.zip › raw data/6. multifactorial cox independent prognostic analysis.xlsx]

## Sheet: Sheet1
id	HR	HR.95L	HR.95H	pvalue
Age	1.01098	1.00037	1.0217	0.0424698
Stage	1.42957	1.17489	1.73945	0.000356849
TumorPurity	0.7014	0.144725	3.39929	0.659603
CYT	0.996438	0.991251	1.00165	0.180142
riskScore	4.25323	2.46268	7.34565	2.07364e-07
