# Supplementary material for: DNA damage repair-related gene signature predicts prognosis and indicates immune cell infiltration landscape in skin cutaneous melanoma
Source: Front Endocrinol (Lausanne). 2022 Jul 26;13:882431. doi: 10.3389/fendo.2022.882431 (PMC9361349; doi:10.3389/fendo.2022.882431)
Supplement: Supplementary file 1 [file DataSheet_1.zip › raw data/7. Joint GTEx database differential analysis of gene mRNA expression in models.txt]

ID	TYMS	SNAPC5	CMPK2	PDE4B	HCLS1	NME1	POLR2A	COX17	LIG1	POLE4	GTF2H1	AK1
GTEX-ZF29-0926-SM-4WKFZ	2.077771	4.039039	0.3763732	0.919955	3.453989	11.67516	14.113	7.331571	8.618898	8.521618	7.083125	5.113373
GTEX-TSE9-0126-SM-3DB83	1.827877	4.799831	0.2583719	2.384502	5.976268	8.638577	19.9508	5.4339	8.243777	7.875797	8.120853	7.263724
GTEX-12WSK-2326-SM-5GCOH	2.238587	3.4543	0.7666128	2.267382	3.586782	8.205309	16.93393	5.358183	7.842281	5.720054	6.164465	6.969313
GTEX-P4PQ-0126-SM-2S1NM	2.129134	5.585106	0.5042884	2.096114	7.891892	10.02732	10.83727	6.444518	6.440534	17.43075	6.496714	10.23623
GTEX-132NY-0326-SM-5IJBL	2.477984	4.169575	0.5550439	3.721163	2.922258	14.79277	20.25653	6.686636	6.464346	10.82223	5.56609	12.09071
GTEX-11O72-0626-SM-5PNYE	2.404379	3.147624	0.3730533	1.94773	2.757177	15.71451	20.4243	6.098812	6.124703	7.37861	3.93071	8.878418
GTEX-Y8LW-1526-SM-5IFHL	2.074714	3.261266	0.1952866	2.172665	7.701753	7.062962	17.46082	4.122334	5.096682	8.392182	5.578506	9.118379
GTEX-13PVR-2326-SM-5QGR1	1.838997	4.236863	0.4352659	2.45834	4.564033	9.251543	18.16662	7.309946	7.170318	9.069836	6.211239	7.348624
GTEX-T6MO-1626-SM-32QOM	1.49975	3.683384	0.2877546	3.030257	4.941072	6.266642	10.38025	4.503502	6.190374	4.661086	6.081752	8.079554
GTEX-ZVZP-2426-SM-59HKJ	2.391658	4.596569	0.3117905	1.985769	4.330849	9.002165	14.25369	7.648416	7.059721	9.37601	7.031781	8.411305
GTEX-U4B1-1826-SM-4DXSU	1.88511	3.305886	0.4614869	4.670044	10.72429	6.42044	12.52582	8.627761	4.946261	11.64692	6.961066	12.47526
GTEX-ZVZO-0126-SM-5A5L9	5.794744	5.434919	0.9279123	1.288921	2.849643	25.14126	14.84322	7.557068	6.670558	13.12826	7.224103	15.38136
GTEX-13FTY-2126-SM-5IFFB	4.795706	4.82662	1.538748	2.774695	1.799208	16.12987	11.10264	8.392182	7.749862	10.04807	6.933946	11.23476
GTEX-OXRP-0126-SM-3NB32	3.071769	3.860894	0.5582145	4.599519	3.200314	10.96372	15.63723	5.997145	4.930285	9.881082	6.224633	8.116795
GTEX-13FH7-1126-SM-5K7UG	1.604665	4.261948	0.4818999	3.632373	6.320114	11.24196	15.27096	6.003779	4.316673	13.20188	5.924597	9.40072
GTEX-147GR-0526-SM-5S2MY	2.672148	4.010682	0.4208542	3.581924	3.273657	8.412315	17.81767	5.539687	7.05817	8.823606	7.130301	6.673375
GTEX-Y8LW-1826-SM-5S2MV	2.10342	3.710659	0.2542962	1.717039	7.035618	6.771763	16.24468	6.844225	5.381459	8.04883	7.711595	9.732922
GTEX-X8HC-0126-SM-4E3JW	2.27288	4.066401	0.2989944	5.257868	4.684542	8.568827	15.27454	5.945164	6.366778	7.728549	5.221678	12.85506
GTEX-YEC4-2126-SM-5IFJH	1.683269	3.931057	0.4307153	2.729382	6.790672	6.624034	16.55488	5.146435	4.004589	9.607702	5.236004	8.53982
GTEX-SIU8-0126-SM-2XCDT	3.120753	4.256575	0.5441959	2.467733	2.623845	12.16663	15.31558	6.481909	7.141998	8.18173	6.176648	13.04886
GTEX-Y111-0126-SM-4SOIV	2.951404	3.448949	0.3952136	3.091202	3.677337	14.38228	21.76071	5.87413	7.020805	6.827327	5.302802	11.76255
GTEX-YJ8O-2526-SM-5HL85	3.706703	4.019411	0.7550071	1.968685	4.347069	15.31558	19.02032	7.4711	6.868569	10.06411	5.793056	11.66299
GTEX-WI4N-1026-SM-3LK7N	1.448511	3.96114	0.3751135	3.623884	7.780758	6.661934	21.10208	5.964036	4.680232	7.595473	5.551962	14.49934
GTEX-QLQ7-1626-SM-2S1R8	1.944726	2.973004	0.3656922	2.672901	5.866296	10.57445	15.22891	4.487078	7.067515	11.50352	7.949149	9.058189
GTEX-11GSO-2426-SM-5A5LY	2.531304	3.886245	0.3423779	2.125889	4.55667	9.64099	24.14259	5.906903	9.227839	8.918323	5.95457	9.78694
GTEX-OXRL-0126-SM-2YUMP	2.299744	4.188767	0.2736974	3.158611	8.725144	6.684572	14.84624	6.003779	7.555232	9.071116	6.044582	14.7592
GTEX-12WSB-0126-SM-59HJN	4.020879	3.865448	1.011735	1.613485	5.860411	6.731257	16.43741	6.630881	6.081752	8.721825	7.224941	7.58756
GTEX-Y5V6-2426-SM-4VDSB	3.231256	5.145926	0.3308094	1.982571	4.415128	23.66841	5.536452	6.136261	8.403877	11.58346	6.91531	10.84426
GTEX-13OVH-0126-SM-5MR4B	2.496196	4.252393	0.2812805	1.750164	2.99642	13.9645	17.71461	6.891559	6.40985	6.016367	8.429227	6.020582
GTEX-XUW1-0926-SM-4BONX	1.977503	3.657514	0.2210831	1.722843	6.453167	7.415731	14.61565	5.609178	9.680581	9.250317	6.166433	6.933946
GTEX-14C5O-0126-SM-5SI6N	3.154819	3.830368	0.1760444	1.977704	4.358361	9.044082	14.7592	7.32257	6.007918	7.177659	6.356158	8.837883
GTEX-145MG-1526-SM-5Q5EM	4.910539	5.5295	0.9650316	4.009974	2.545188	22.78402	11.31312	9.642393	6.983624	13.23239	6.153819	20.04377
GTEX-WYVS-2126-SM-3NMA3	4.522373	3.791493	0.476795	1.880557	2.836105	11.02786	17.54917	5.608604	7.776176	7.005278	6.596002	8.056639
GTEX-14753-0426-SM-5NQAM	2.109414	3.943073	0.1666513	2.340718	8.129534	10.11383	9.804836	8.605306	8.000042	11.55389	5.912143	12.55822
GTEX-13OW8-1026-SM-5J1NQ	2.778598	4.42666	0.4436133	2.710747	4.576083	10.43894	12.74553	7.184823	6.642708	8.105084	7.12241	7.545621
GTEX-113JC-2326-SM-5EQ4E	2.945076	4.383755	1.241476	3.7384	3.920773	9.918454	20.33909	6.865633	5.74249	7.969202	6.631568	10.04955
GTEX-Z9EW-1626-SM-5CVMN	1.94333	4.827037	0.3526384	2.271237	5.284485	12.42101	19.71799	6.362061	5.940971	12.77495	7.350374	7.964506
GTEX-13X6K-0626-SM-5LU5D	3.824072	4.27058	0.4608059	1.736645	2.984746	19.69275	18.11889	4.912863	8.517196	9.603914	7.941568	7.054278
GTEX-ZPU1-1126-SM-4YCF3	2.135682	4.824439	0.6545559	2.45665	3.343421	15.22131	12.22096	8.547058	6.875401	11.94906	5.428771	12.87868
GTEX-QLQW-1126-SM-2S1Q8	2.599191	4.0837	0.7202431	1.321558	7.280611	11.28204	15.08533	6.376152	6.484536	9.714842	5.882381	12.76738
GTEX-Y111-0626-SM-4SOIT	3.25294	3.032737	0.2700858	1.72543	2.380997	15.1625	18.89142	4.988992	9.296412	8.267477	5.594333	8.657981
GTEX-13OVJ-0126-SM-5KM36	2.68477	3.079728	0.4814936	3.667159	8.470878	6.395955	21.38131	5.405395	6.287053	9.558982	5.969212	9.772639
GTEX-PWCY-1826-SM-2S1OK	1.8308019	3.805359	0.386981	2.4502555	6.4105426	9.3347459	13.2482209	7.3151269	9.2699435	7.8652988	5.1566289	6.0079177
GTEX-13OVI-2726-SM-5KM56	1.474342	5.842493	1.197219	3.069797	5.770422	13.08244	11.56357	11.42426	3.474302	15.08893	6.360832	14.59959
GTEX-12696-0126-SM-5EQ4L	3.250863	4.174854	0.2431949	3.221012	3.100016	11.99784	16.34575	7.420017	6.485181	7.711595	6.842849	8.238788
GTEX-132AR-0326-SM-5KM2C	2.927622	4.955099	0.3912823	2.637095	4.004955	18.57555	13.17821	6.610116	6.133864	14.77924	5.646563	14.05422
GTEX-13OW5-0126-SM-5MR3A	2.852541	4.307967	0.1850674	3.684657	2.503968	13.72949	16.61576	5.95457	7.62737	9.945537	7.570221	8.817893
GTEX-13G51-1826-SM-5KLZH	4.713717	5.523142	0.3806318	1.411748	2.117652	21.96823	17.1437	6.735607	7.42169	9.849549	6.97684	12.50987
GTEX-131YS-2826-SM-5EQ47	3.626216	5.805928	0.6561502	2.347173	2.808603	13.26883	18.60851	7.995365	5.392324	9.556464	7.275799	11.16459
GTEX-11TUW-0626-SM-5LU9M	2.42458	4.567332	0.4396267	3.295917	2.926556	11.87817	20.33909	5.549895	5.612556	6.300436	7.761697	7.908387
GTEX-XUJ4-1826-SM-4BOOU	1.883154	4.1391	0.4785845	1.961939	8.534453	8.417532	14.54782	6.303653	8.997336	11.52857	4.562395	8.04883
GTEX-12WSJ-1126-SM-5LZVJ	1.977503	4.602003	0.3131435	1.635603	5.900438	12.31254	16.00055	7.016183	7.271052	8.607558	5.290434	9.51297
GTEX-13SLX-0526-SM-5S2ON	4.723574	4.53458	0.8749979	4.441612	2.859181	13.70661	16.58947	7.96825	6.231582	8.451151	6.596002	7.437647
GTEX-13X6J-0126-SM-5QGOU	4.041175	5.099046	0.4701321	2.428385	1.629721	15.71451	25.15192	5.716712	7.325006	8.526096	7.047979	12.8453
GTEX-13O1R-0126-SM-5L3EH	2.405795	5.233026	1.768889	5.695105	5.633561	11.68295	25.24686	6.459725	4.714562	7.716877	6.077457	9.798107
GTEX-139YR-1026-SM-5LZYN	1.602702	4.319453	0.7780894	2.570801	5.179601	13.58359	17.3571	6.74137	4.74502	10.63054	4.493251	11.85291
GTEX-11EQ8-0126-SM-5EQ54	2.028289	6.207421	1.578854	4.79888	4.136193	7.456074	10.692	11.64692	3.769868	19.26313	6.728485	16.29952
GTEX-1212Z-0126-SM-59HK4	4.075827	4.489106	0.359473	4.040135	1.758852	11.28204	18.19295	7.305796	9.925625	7.737435	6.447795	8.830188
GTEX-ZZ64-1026-SM-5GZXG	3.050114	5.187408	0.3871694	1.610307	5.824266	13.73796	16.55488	7.381989	5.524739	9.051172	5.400765	10.7513
GTEX-13X6J-0626-SM-5LU5F	5.010967	5.619467	0.412905	1.207712	2.865144	15.27096	19.69275	6.124072	7.553442	8.332207	9.16358	10.85283
GTEX-ZVTK-0226-SM-51MRG	7.598289	5.197097	0.5135664	3.086911	2.180884	15.57903	13.45008	7.986627	10.05383	14.01173	5.667658	16.07759
GTEX-WYJK-0526-SM-3NM8Z	4.040835	3.399451	0.2918662	1.853366	4.510023	17.34744	13.42293	8.283824	6.746322	7.344544	5.71553	8.601223
GTEX-ZVT2-0126-SM-5GIDQ	1.350732	4.398567	0.2222513	0.8274796	5.067288	7.134208	16.55488	6.585755	8.277827	7.610786	7.10347	5.058327
GTEX-WXYG-2326-SM-4E3I6	2.016315	4.312666	0.5396214	2.154446	4.103803	9.245269	14.69603	5.641717	5.897569	10.35189	5.52261	8.325142
GTEX-ZQG8-1626-SM-5HL6H	3.012709	4.3766	0.1886228	2.506885	8.587408	9.594645	20.93673	7.129475	6.668377	9.257582	7.976971	8.580818
GTEX-ZTTD-2826-SM-4YCFA	5.080499	5.454352	0.3132464	2.075348	3.008813	15.6913	13.4391	9.184844	6.386245	10.85448	7.544752	11.92783
GTEX-QV44-1926-SM-2S1RF	3.083412	4.426257	0.4196653	2.296375	2.837927	11.73454	10.41633	8.905602	8.682101	11.87409	6.151942	11.68494
GTEX-13NZ8-0826-SM-5MR3I	1.532747	3.325023	0.5551903	2.801018	3.118718	6.380864	20.83373	7.221728	5.828264	10.50238	4.393738	11.41687
GTEX-WQUQ-0426-SM-3MJFU	3.697621	5.27485	0.5862294	3.344	3.327106	15.56428	14.61565	6.230275	6.975369	9.599902	7.141211	11.16459
GTEX-RUSQ-1526-SM-2TF62	2.244658	4.242697	0.1922556	7.786117	11.94906	17.94935	13.45779	6.048986	2.863499	15.22891	5.737351	10.86502
GTEX-14C38-0726-SM-5SI6M	3.78193	4.485863	0.3444259	3.954328	3.980712	16.26093	17.64205	6.327211	7.407179	10.89965	9.250317	9.203944
GTEX-ZDTS-0126-SM-4WAY5	2.869447	4.941072	0.561099	3.88517	2.199242	11.63918	16.20348	5.767028	6.893087	6.440534	5.775807	11.1389
GTEX-Y9LG-1126-SM-4VBQ7	3.231849	4.141345	0.160046	0.6584412	3.0283	9.602542	13.04356	5.250815	9.875435	6.211239	6.306954	4.995533
GTEX-X638-0126-SM-47JZ8	2.951147	4.715436	0.6344526	2.977084	4.408028	8.292855	13.89488	7.732012	5.275887	13.38543	6.158205	11.05418
GTEX-13N11-2326-SM-5IJBF	4.19985	5.340261	0.5017997	1.977906	7.95958	16.89853	15.21797	6.466419	5.744174	10.00569	6.6268	11.63131
GTEX-147F3-0526-SM-5SI98	3.70138	3.654897	0.3907738	1.142732	3.86196	9.775526	15.02279	6.756232	6.766737	9.992882	8.338518	7.29423
GTEX-11EQ9-1626-SM-5PNY8	2.114402	4.411568	0.4779467	2.127618	4.761827	10.38335	15.49371	8.834543	6.952858	8.904471	6.136261	10.39132
GTEX-T5JC-0426-SM-32PLO	2.192661	3.354301	0.3686366	4.121625	3.05938	9.590544	24.37538	5.504598	4.650747	7.040983	5.171794	11.54986
GTEX-X4EP-0126-SM-3P5YV	1.792769	4.765344	1.334835	3.431607	4.456614	8.612128	11.11162	7.05817	7.748942	8.843705	6.182218	11.1389
GTEX-ZVZP-1226-SM-5GID7	2.318588	4.87591	0.1246914	0.8508553	3.236498	10.81026	13.18575	8.437304	9.233799	9.30909	5.549895	7.160031
GTEX-XBED-2226-SM-47JYQ	2.038092	3.615411	0.9176298	2.340035	7.628298	10.29385	19.14244	5.707099	4.990838	8.175888	6.828093	9.645173
GTEX-ZEX8-2426-SM-4WKG4	1.421312	4.265517	0.4733938	2.118974	4.216274	9.573191	11.16121	7.511338	6.74348	9.506143	6.894606	10.21011
GTEX-13FLV-0126-SM-5K7WT	2.934129	4.492839	0.3759184	2.887317	1.841941	10.33953	15.73651	7.677776	7.564214	10.31892	7.175201	7.094181
GTEX-ZVZQ-0326-SM-59HLL	1.427641	6.729802	0.1706875	3.098285	0.380449	10.56473	14.97024	11.66299	6.754058	4.606207	6.099414	20.53662
GTEX-RU72-0926-SM-2TF6B	2.277595	3.683058	0.5176568	3.253539	4.170307	10.56637	18.63181	4.880123	9.435901	7.774356	7.06985	12.14471
GTEX-OXRK-0226-SM-2YUN1	0.8672954	4.52027	0.183901	2.525918	6.475142	9.965908	16.53753	6.295222	5.936885	10.93624	4.682797	12.66082
GTEX-U8XE-0326-SM-3DB8P	6.347651	5.976848	0.8688203	6.37679	3.707405	21.59882	14.49304	9.021448	7.400315	11.64492	6.675426	15.34468
GTEX-OXRN-0126-SM-48TDM	2.007808	3.140509	0.3288059	2.378677	5.914573	6.417192	15.58264	6.498129	7.31171	8.534453	5.776949	6.717166
GTEX-ZGAY-0526-SM-4WWBB	2.09334	3.704005	0.5837405	1.571893	4.66271	9.611588	16.99672	5.131198	6.117285	5.805359	6.068543	5.956848
GTEX-13CF3-2426-SM-5IFGX	3.077185	4.116388	0.4218549	2.392633	4.315866	19.11753	15.44604	6.336342	5.171794	8.432221	6.362788	8.926715
GTEX-13S7M-0126-SM-5SI6A	2.723029	3.976051	0.566957	2.240175	3.824392	13.94687	21.79142	6.029738	8.547058	8.874878	7.020031	7.911167
GTEX-ZYFG-2326-SM-5E44B	1.737387	3.984623	0.1731814	0.8464885	5.32407	7.274223	10.24386	6.119846	11.31869	9.971872	7.517382	8.506463
GTEX-11DXY-0126-SM-5H11Q	2.988221	5.262996	0.5692274	2.838996	1.948373	18.643	12.72628	8.226633	7.055828	10.57121	5.584575	11.53234
GTEX-ZY6K-1426-SM-5GZX2	3.088898	4.598299	0.400409	1.855784	2.577254	17.47069	16.99672	6.377521	6.413173	10.44676	6.992464	11.99581
GTEX-12WS9-0326-SM-59HJV	2.050749	4.242697	0.1580171	2.186984	4.11126	14.952	25.59061	9.561499	6.955736	13.71786	8.061433	10.08887
GTEX-XAJ8-1426-SM-47JYM	4.198712	4.198712	0.2989944	1.054677	3.705039	11.35547	14.38828	7.656317	7.483944	8.140332	6.542465	7.374422
GTEX-UPJH-0226-SM-3GADV	2.902972	4.243788	0.5133182	1.509959	2.754785	12.62967	16.84602	5.252307	9.041721	5.987122	6.603194	6.718591
GTEX-Z93S-1626-SM-5CVMB	2.775209	4.359915	0.4301155	1.67344	2.221097	11.08116	17.56372	6.711489	5.585106	7.25265	4.932552	10.42117
GTEX-YJ8A-0426-SM-5IFID	2.609866	4.307967	0.4060528	4.54535	3.108519	10.2455	22.82053	6.140651	4.542001	7.420892	6.467135	12.36696
GTEX-13X6I-1826-SM-5SIAO	2.439295	4.230771	0.2474767	2.933332	4.287136	10.67544	12.03372	8.026831	7.003865	11.26887	6.871709	8.172839
GTEX-11EI6-2826-SM-5H11D	2.874819	4.718908	0.5035224	2.912006	2.99318	8.733795	16.99672	7.489869	6.643427	9.958799	6.510508	11.41495
GTEX-11WQC-1826-SM-5GU59	3.715755	5.083801	0.5168254	2.831065	2.175985	16.30785	17.64706	7.247135	6.593973	8.345742	6.773264	9.74474
GTEX-R55F-0126-SM-48FCK	3.277789	4.750254	0.6836837	3.641596	3.563271	16.58947	14.18953	7.571959	7.121573	14.454	6.055021	10.65709
GTEX-YFC4-0126-101855-SM-5CVLZ	3.943776	5.160071	0.5661118	3.228314	2.647117	15.18342	19.53636	6.786374	6.114977	8.271605	6.194115	10.77464
GTEX-OIZH-0126-SM-2HMIS	3.778563	4.62646	0.2966598	1.349908	3.947976	11.84483	10.07998	8.907816	7.30659	12.04831	5.827131	11.58728
GTEX-146FQ-2126-SM-5RQHU	1.492878	4.369374	0.9508029	2.584874	2.720728	9.412282	13.40406	6.955736	6.496714	12.67239	5.08241	11.79331
GTEX-1399R-2726-SM-5IJBA	3.93071	4.571054	0.3931781	1.93305	2.29929	12.95266	12.88115	6.278056	7.221728	11.20267	5.948686	10.53382
GTEX-131XH-2226-SM-5DUXJ	2.911488	5.371862	0.6425989	2.246013	3.468543	16.69395	20.67687	7.494074	6.453167	9.072395	6.295914	9.5919
GTEX-X585-2426-SM-46MW2	2.986295	4.205652	0.5297532	1.701726	2.327934	18.81477	15.46834	7.31597	6.649953	15.07444	4.27903	14.2971
GTEX-WHPG-2626-SM-3NMBR	2.985531	2.670371	0.6215097	2.639567	3.846356	8.810839	17.93309	4.882808	6.632255	5.269845	5.704396	10.3644
GTEX-ZTPG-0326-SM-5O9AX	2.301085	4.672182	0.2989944	5.272867	9.313948	11.97695	15.59705	5.823696	4.616073	10.14275	5.478744	7.098053
GTEX-Y3IK-1626-SM-4YCF5	1.863535	3.445616	0.8130064	1.948767	5.997769	10.79677	13.3276	6.158205	6.867102	12.28532	5.307938	13.68678
GTEX-145MH-2826-SM-5RQJF	3.996612	4.457811	0.334372	0.9510495	2.386812	16.87285	19.45492	6.680948	8.640844	8.412315	7.401188	6.919153
GTEX-SIU7-1726-SM-2XCDZ	1.753919	5.656376	8.938243	3.169949	16.00442	5.691845	10.37382	9.021448	2.743014	18.04749	6.884914	8.111033
GTEX-ZT9X-1526-SM-5DUXD	4.11862	4.511629	0.3990376	1.074212	3.867208	11.6173	13.15419	6.589962	8.022961	8.287885	5.696174	10.97249
GTEX-PWN1-0126-SM-2I3FK	2.229729	3.139029	0.2246972	1.479952	5.202775	11.07199	18.99679	4.389378	7.372734	7.689481	5.112905	8.760839
GTEX-Y3IK-2426-SM-4WWDU	3.439967	4.796138	0.6689416	3.220093	3.390006	17.67005	18.41728	6.671262	7.379483	10.1035	3.495853	14.6347
GTEX-OXRO-0126-SM-2YUN4	2.224576	4.255433	0.5133182	4.261207	3.916621	14.70589	27.83412	5.681519	7.359489	8.503218	7.131064	7.660785
GTEX-WYBS-0626-SM-3NMAS	5.058327	3.312874	0.2500276	8.126528	5.846613	9.647944	11.71901	5.430303	5.152256	9.089757	7.727654	5.948686
GTEX-12BJ1-0926-SM-5EQ62	1.001499	4.747624	0.3544125	2.210961	5.314504	7.06135	15.3706	8.671096	6.421874	11.62724	5.3437	11.66513
GTEX-11NUK-0126-SM-5A5L3	3.63172	4.295612	0.5361992	3.583242	4.544922	16.87686	20.6986	7.360337	7.462588	11.3537	6.49946	12.79433
GTEX-RNOR-0126-SM-2TF57	2.619604	3.657514	0.4540327	4.384545	4.109413	9.571811	17.75597	5.154671	6.916087	8.70851	5.377416	11.13718
GTEX-VJYA-1526-SM-3GIJV	3.6019664	4.3905582	0.7193229	4.7702159	5.1492462	13.4040551	12.1447114	5.3442065	4.6337206	10.3314953	8.3564209	8.2236504
GTEX-ZYY3-2926-SM-5GIEB	2.449301	3.153645	0.1370729	1.562222	1.857181	8.764127	14.76623	7.279833	10.39282	7.926345	7.596434	5.348797
GTEX-12WSN-2326-SM-5DUVG	2.102346	2.678734	0.3157434	2.179757	11.10264	9.753289	15.77514	4.661894	5.190277	5.900438	6.108046	6.685962
GTEX-139D8-1126-SM-5LU8W	1.577245	4.658029	0.3397226	2.020953	3.054352	14.35388	11.9237	7.011508	5.518866	11.55968	6.977573	9.650593
GTEX-PLZ5-2026-SM-2S1O4	2.372007	4.027011	0.7107088	1.011241	11.87409	8.033367	12.03156	5.375879	7.250317	9.861658	6.606636	10.06828
GTEX-12WSL-2526-SM-5GCNJ	3.244992	5.363797	1.307787	2.494519	5.097198	19.15437	18.00631	5.956848	4.268266	10.01991	8.453275	6.114977
GTEX-13FHO-0426-SM-5L3F5	2.742496	3.828229	0.1876056	1.773598	3.550904	7.279833	20.55172	6.045838	7.513124	8.127565	6.407283	7.560649
GTEX-13JUV-2026-SM-5K7UA	1.696104	3.524232	0.4485918	5.540769	2.280307	6.930923	12.18154	11.86957	7.196932	10.67394	6.557475	13.11502
GTEX-1313W-0126-SM-5LZUN	3.105068	4.593665	0.8238936	3.679328	2.389144	15.53473	17.96982	7.231533	7.759969	10.64865	6.28897	13.40682
GTEX-ZZPT-0226-SM-5E43X	1.513076	5.489772	0.6310283	2.697909	4.347069	5.695639	11.09555	8.135408	5.359694	16.66846	6.113699	13.06158
GTEX-ZP4G-2426-SM-57WEY	2.8734857	6.4939412	0.2928873	2.1786533	2.273978	21.1962509	6.8134762	12.1990865	5.3825601	12.6272292	6.1161802	14.6027972
GTEX-13PDP-0726-SM-5L3HP	2.769606	4.017186	0.3567775	1.036486	2.233105	12.5351	10.24863	8.166998	6.961815	9.470437	6.917644	7.651059
GTEX-Y5LM-1926-SM-5RQJH	1.506625	3.93838	0.2636629	3.532728	6.458471	9.332172	10.9221	7.482209	5.34622	11.42426	6.150687	9.866978
GTEX-XAJ8-0826-SM-47JY6	3.087495	4.892402	0.3211674	1.421651	3.795263	14.22918	11.92783	8.587408	5.684229	8.98438	6.391406	12.11225
GTEX-13U4I-2226-SM-5LU5H	2.933046	3.470128	0.6588421	2.193492	3.670444	9.119606	14.7856	4.845228	7.772576	8.57862	6.590634	9.348797
GTEX-S7PM-0126-SM-4AD6S	3.117879	4.324254	0.7346987	4.755816	4.465454	14.66373	17.30859	5.309989	7.628298	9.093404	5.061145	13.56961
GTEX-1128S-2326-SM-5GZZY	1.67152	4.518625	0.400497	2.980956	4.341599	10.07563	18.71012	6.483895	7.003126	9.192397	7.116805	7.662575
GTEX-13NYS-0626-SM-5L3F1	1.654491	5.199414	0.2293116	1.725804	4.793491	7.972168	12.66309	8.958151	8.874878	10.03755	6.530475	7.611621
GTEX-13G51-2526-SM-5LZYK	4.639686	5.313046	0.7417022	2.556282	2.950621	18.29746	19.75655	6.754058	5.664247	10.19322	6.267286	18.89142
GTEX-13112-2826-SM-5DUWH	4.178602	4.001335	0.6223754	1.655561	3.344292	15.50454	22.52393	5.649858	8.775111	7.450196	7.779003	9.00582
GTEX-ZUA1-2626-SM-5NQ92	3.657848	5.070109	0.5118473	3.438774	1.905692	15.64485	17.00616	9.142486	7.199312	11.44154	5.668769	14.72494
GTEX-PVOW-0126-SM-2XCFA	5.485017	3.62324	0.5432367	4.085514	2.764423	13.46539	15.8365	5.253788	6.720728	5.249774	8.082292	8.342657
GTEX-11DXX-2126-SM-5PNYR	2.575241	5.958571	0.5297532	1.413114	3.489225	23.24451	14.71553	8.307846	7.238492	11.56748	5.948135	10.77464
GTEX-XQ3S-1426-SM-4BOPR	4.196857	4.419124	0.2251635	2.079917	2.117023	16.98806	17.34744	6.094522	10.3315	9.61421	5.784321	11.20452
GTEX-13N2G-0226-SM-5K7VF	1.911934	4.163222	0.5566114	2.93553	3.939071	8.178722	12.83055	9.754607	5.225619	13.44435	7.211251	11.49779
GTEX-W5WG-1826-SM-4KL2Y	1.414558	4.063789	0.1964048	2.232439	5.231049	9.159911	17.85882	5.497734	6.86185	9.903902	6.598919	8.467863
GTEX-XXEK-1626-SM-4BRUZ	1.906488	4.48214	0.2082634	3.702372	3.443153	15.47553	14.74562	5.993618	5.207394	9.585331	5.926924	7.99137
GTEX-145LT-1726-SM-5QGP3	1.982799	5.456933	0.4315862	2.779384	5.535948	11.21165	11.81609	8.765205	5.011416	12.25452	5.734568	13.55891
GTEX-14AS3-1526-SM-5Q5ED	1.827498	5.806497	0.539711	1.937082	3.029447	10.12772	12.87163	8.502096	6.700761	13.14909	6.676073	7.777124
GTEX-139T8-0126-SM-5K7XZ	3.055193	5.298049	0.4688096	4.641013	4.458219	8.747107	10.86682	8.496636	5.697197	16.5983	6.211239	11.32601
GTEX-Y5V6-2326-SM-4VDSA	3.309795	4.970434	0.3211161	1.588818	5.718423	16.82758	4.679818	6.924386	8.123737	12.17308	6.026097	10.73972
GTEX-11DYG-1526-SM-5A5JS	2.70794	4.513698	2.646871	1.606436	3.93838	20.43795	20.11032	6.870885	6.990982	11.31312	4.952349	17.88547
GTEX-ZAB5-2626-SM-5KM3Y	2.16074	5.710423	1.566464	3.05408	7.777124	6.663379	11.31124	9.523533	3.331577	17.63705	6.51252	13.67596
GTEX-VUSG-2526-SM-4KL1V	1.494874	4.623776	0.6693321	4.167039	4.05358	13.24822	12.43729	7.14046	7.313438	11.58153	6.342941	9.980248
GTEX-P4QT-0126-SM-2I3FL	2.108572	4.592801	0.4635167	0.8771576	3.626818	11.95715	12.2232	6.184092	8.332207	8.416491	6.652705	7.14046
GTEX-139TS-2826-SM-5J1OO	4.383755	3.575851	0.2252532	2.501066	2.555794	12.85986	14.82008	6.49192	8.020065	6.712221	5.710991	9.1861
GTEX-R55E-0126-SM-2TC5Y	2.938821	4.247648	0.9208038	3.84879	3.595802	7.529459	21.31875	5.608604	6.232877	9.590544	5.5295	14.42599
GTEX-11VI4-1126-SM-5EQMD	2.718752	5.043258	0.4991965	1.609427	5.419545	13.07719	14.7285	8.077594	5.021668	10.76449	5.656968	8.786232
GTEX-X4EO-0326-SM-3P5YO	3.596122	4.429104	0.4512146	2.396403	2.935809	12.99087	13.50949	5.709336	6.534553	7.550787	6.773264	10.44511
GTEX-13111-1826-SM-5GCP1	1.455214	6.373472	1.204043	3.861242	8.189612	8.427136	12.48224	9.941423	4.51533	15.21797	5.770422	12.71211
GTEX-145MN-1526-SM-5SI9T	2.321321	4.43359	0.5426055	1.409793	6.267286	12.73104	14.23212	6.738323	5.990117	12.2232	5.559054	9.36694
GTEX-ZU9S-1826-SM-5NQ9E	2.352464	4.059394	0.4081218	2.724501	3.23935	11.70033	14.98801	8.019127	6.317437	9.708102	5.685889	10.64865
GTEX-YFCO-1226-SM-5LUAT	1.450673	4.626929	0.4634707	1.13794	4.267487	11.71695	10.69371	8.230722	6.10065	12.74313	4.953241	12.84779
GTEX-133LE-2326-SM-5K7W3	1.906903	3.363133	0.1877955	1.616849	4.12535	10.97249	13.7236	6.11795	7.852391	9.562844	6.346375	6.834642
GTEX-X4XY-0226-SM-4E3IZ	1.468351	5.337218	1.240179	7.493251	3.449621	26.52815	17.45072	10.13518	3.707037	13.83177	5.709879	12.40479
GTEX-ZF2S-2326-SM-4WWCE	2.516134	4.176326	0.5070441	2.022395	1.93602	12.5351	14.70589	7.447667	6.109868	7.383682	6.496714	7.820806
GTEX-WVJS-0126-SM-4MVOT	3.267818	4.920154	0.7348753	2.585125	2.918648	13.11774	9.066257	7.42577	7.770767	13.61322	5.944577	11.28552
GTEX-144GO-2026-SM-5O99P	3.769868	5.355583	0.1788631	1.970981	2.34301	13.99977	13.9067	9.424069	8.880722	10.43237	7.479611	10.95201
GTEX-13113-1626-SM-5EQ4I	1.417324	4.161337	0.6536293	2.434361	11.11335	12.12977	16.00055	5.018441	4.642306	8.911245	6.539085	6.759044
GTEX-12WSD-0626-SM-5GCMW	5.223649	5.249281	0.85347	3.441905	3.563271	16.1707	16.58947	8.408061	6.439278	10.98851	6.511152	11.09909
GTEX-ZDYS-2026-SM-5HL5L	2.054968	4.859094	1.643898	1.783037	8.345742	17.05717	18.63181	5.843677	5.355583	11.11162	5.724455	9.665361
GTEX-V1D1-2026-SM-3GAF4	3.756709	5.813383	0.3320469	1.885504	3.490145	14.27239	15.24928	6.644877	7.469397	10.92391	7.268649	9.816345
GTEX-11DXW-0826-SM-5H118	3.811429	4.544088	0.3719672	4.184985	3.485139	17.78721	13.82895	8.315981	6.785633	11.13718	5.280413	12.02736
GTEX-N7MS-0225-SM-4E3HO	4.614823	5.053194	0.78257	6.664052	2.319941	15.4389	16.93869	7.876688	5.053194	9.447928	6.950504	16.81871
GTEX-144GN-2326-SM-5LU4F	4.849663	4.458628	1.036923	3.333157	9.430737	16.48751	15.95298	6.21382	4.894205	12.95266	5.663695	14.5607
GTEX-11ZVC-2526-SM-5FQTE	3.179597	4.234518	1.291064	4.021639	4.991829	12.2899	22.7337	5.399729	5.445983	9.87262	6.817782	9.053504
GTEX-13PVR-0426-SM-5RQK2	2.583413	4.4732	0.370096	1.68289	6.461035	7.843215	17.37207	7.250317	7.434237	9.653163	6.551958	7.916669
GTEX-X585-0226-SM-4QAS2	2.603185	4.67395	0.8690359	2.763422	3.826433	14.34731	13.20188	7.774356	6.265346	10.59243	5.205611	12.36909
GTEX-ZYW4-0626-SM-59HJR	3.26332	4.856354	0.3094882	2.925504	5.080016	11.79932	8.863554	7.92542	7.020805	10.92391	6.315545	9.272624
GTEX-ZWKS-0626-SM-5GIDV	2.781953	5.342744	0.3720684	3.029447	1.260256	15.28485	15.01191	11.8908	8.09921	11.88034	5.863926	10.95026
GTEX-14753-0726-SM-5QGQO	1.972748	3.494902	0.09369817	2.058315	4.033562	8.58632	11.97899	7.550787	8.298771	9.281443	6.581623	7.282256
GTEX-WFON-1926-SM-3LK7L	4.501461	5.570311	0.3923138	1.493545	5.9716	20.83373	15.65981	8.33749	5.793627	10.36123	6.29723	12.55365
GTEX-12584-0126-SM-5EGKQ	2.215615	4.371344	0.5087247	4.936645	5.61469	18.04749	22.17468	5.370876	4.091068	9.911134	6.001404	8.673256
GTEX-PLZ4-0126-SM-5SI8O	2.131279	4.830156	0.4657885	2.285265	10.23933	8.19949	16.19929	7.265345	5.496179	16.1545	4.690651	8.924369
GTEX-1192X-2726-SM-5N9DN	2.010712	4.098467	0.4102106	2.455718	3.2295	10.53382	12.04831	7.978007	6.50483	10.16542	5.159578	11.1389
GTEX-Y114-2426-SM-4TT8A	1.854388	3.999576	0.2333588	1.854388	6.722879	16.32045	15.86695	5.931634	5.663695	7.613379	4.743678	11.17169
GTEX-131XF-2126-SM-5DUWS	1.402268	3.516676	0.5170943	1.9738	5.501454	8.717345	14.66048	6.403314	6.595319	9.1809	7.116805	8.127565
GTEX-12ZZZ-0626-SM-5DUXI	4.072162	4.406017	0.4147816	2.457378	3.659498	15.72138	19.63555	6.619832	8.134403	7.657193	6.060562	9.886664
GTEX-11DXW-0226-SM-5H122	3.353713	4.874598	0.636878	2.345139	3.244077	12.95266	11.82817	6.347013	5.943997	8.99013	5.761943	12.09297
GTEX-13OW6-2726-SM-5J2OE	4.546628	4.818127	0.9111762	2.278473	2.372844	17.5094	14.15895	6.965614	7.593832	8.144266	6.874686	8.999702
GTEX-YJ89-0126-SM-4TT3X	4.839441	4.022674	0.6578636	2.046496	1.741547	14.10099	19.32994	5.38256	9.571811	7.045702	7.182444	6.985872
GTEX-111YS-1526-SM-5GZYW	2.788193	5.280889	0.5229157	1.579329	4.598691	13.77506	15.26441	8.372154	5.952837	7.551702	6.509215	16.15026
GTEX-13N2G-2626-SM-5J1OT	2.313757	3.958997	0.320387	2.207166	4.088074	11.32053	14.64453	8.71954	5.099528	9.74474	7.538673	7.237726
GTEX-11NSD-2226-SM-5986V	2.115063	4.863641	0.2620529	3.279596	2.885715	9.074893	14.18002	6.912308	5.82938	8.905602	6.121013	8.633329
GTEX-1212Z-2526-SM-5EGKP	4.736439	4.557077	0.2543622	1.232282	1.444886	16.29541	21.28006	6.467135	8.30289	5.778758	8.097178	5.538051
GTEX-13IVO-0726-SM-5LZYV	1.983678	3.522599	0.160046	0.9390722	2.963678	8.819065	12.74313	8.284885	6.155093	11.88459	5.787808	9.269943
GTEX-OHPM-0126-SM-2YUN9	0.9755006	4.277082	0.3518558	3.990772	3.873574	6.503464	17.3571	5.494609	7.422488	9.047627	4.875055	10.04807
GTEX-YFC4-0126-SM-5CVLY	3.531781	5.242888	0.5029431	2.744759	2.977636	15.63003	17.96982	6.212459	6.691584	10.81891	6.196037	10.366
GTEX-ZYFD-0126-SM-5GIDL	3.115328	4.267877	0.8457122	4.63927	4.505551	17.95466	21.95155	6.621955	6.731257	8.497775	6.111199	9.913931
GTEX-11EMC-2926-SM-5EQ4F	1.969474	5.685332	0.7271879	2.563363	7.31597	12.17517	19.49821	7.177659	5.046114	9.004627	6.389487	13.44435
GTEX-131XH-0126-SM-5LZUY	3.146175	5.205611	0.4074025	3.133937	3.180495	13.81402	12.00192	9.037204	6.46171	14.21446	6.008527	14.6028
GTEX-131XW-0626-SM-5PNVD	2.89132	4.756646	0.4833095	2.490243	2.5866	11.09365	15.66765	7.002388	8.027707	8.436307	6.204369	8.843705
GTEX-YEC3-1326-SM-4WWEL	3.101699	5.737925	0.5047222	1.591037	3.859122	13.53669	14.3192	8.693965	5.147395	10.05383	4.718459	16.28636
GTEX-ZU9S-0226-SM-5E441	4.841631	5.407365	0.6195622	2.874554	2.40037	22.31697	19.43652	7.606275	6.294621	6.887102	7.914801	9.879618
GTEX-13VXT-0126-SM-5LU4I	1.271392	4.966232	0.6667114	2.992329	6.933946	7.483944	14.64128	7.368613	4.757489	9.952788	6.853001	8.024962
GTEX-11TUW-2726-SM-5EQLC	2.526904	4.605805	0.6238835	5.943997	4.789434	14.96298	23.73619	7.254226	4.064569	9.760159	6.711489	14.44169
GTEX-11TTK-0126-SM-5987B	1.722647	3.718136	0.4097268	4.077291	6.030319	5.453818	25.90607	6.048359	6.129584	9.789698	4.74071	9.011804
GTEX-ZAB4-2126-SM-5HL8U	2.906098	3.641282	0.1717131	1.466017	5.16449	7.895584	12.89125	6.189791	8.172839	8.011517	6.400644	6.357503
GTEX-QDVN-2026-SM-3GAEP	2.2852649	4.3709371	0.1946916	4.0703366	10.0450416	11.3094366	9.7121815	5.5943335	5.6940626	9.7190482	7.2088917	12.5027186
GTEX-1269C-2526-SM-5EGJ3	3.041126	4.436385	0.7271879	1.90849	4.093999	12.28761	23.68761	6.108679	7.135007	8.131429	7.268649	10.01276
GTEX-ZYW4-0126-SM-5E44A	3.393939	4.155759	0.8249284	3.934963	7.14357	11.73454	23.05836	5.670988	6.086505	8.171853	7.607188	10.3581
GTEX-PWO3-1526-SM-48TCM	2.047171	4.737311	0.6210794	2.898914	4.143587	10.42117	9.789698	8.087218	8.8097	9.861658	7.266996	9.076168
GTEX-QESD-1426-SM-2S1R9	3.420528	4.941546	0.4516436	3.11306	3.007434	13.02589	21.16379	6.546618	6.073649	6.839784	6.042786	10.97249
GTEX-13FTY-0526-SM-5L3EV	4.366124	3.619682	1.450818	3.805359	2.256542	8.644364	16.61143	6.593973	8.757353	7.665309	6.192826	9.74474
GTEX-11P81-2226-SM-5PNYI	2.380997	4.065691	0.1757313	1.528279	2.538561	7.514791	13.13601	6.471764	7.401188	10.5056	6.82583	6.111199
GTEX-11EM3-1226-SM-5N9DD	1.830998	4.167039	0.4380202	2.1456	6.961066	7.367784	20.43112	7.096459	5.307432	8.39743	5.575823	7.364519
GTEX-14A5H-0826-SM-5QGPJ	3.22921	5.299134	0.736552	3.389378	4.565264	16.43741	12.92666	10.58922	6.693694	11.19891	6.584323	12.54904
GTEX-ZVT2-2526-SM-51MT1	1.946948	4.936191	0.4226555	1.839526	5.634121	10.60526	9.245269	5.631912	6.422521	9.96177	6.524283	10.96548
GTEX-13OVI-1426-SM-5L3EY	1.18528	4.369374	0.4919862	2.076009	5.184951	5.90867	24.64801	4.936191	5.69895	8.532373	6.734098	8.616577
GTEX-111VG-2426-SM-5GZXD	5.479257	5.097198	0.6184744	4.38335	4.719768	13.47647	18.57555	8.124694	6.177239	10.56637	6.095789	11.53045
GTEX-YEC3-1326-SM-5PNXV	3.072899	4.504321	0.3288936	1.710392	4.370121	12.51212	12.65352	7.862574	8.009641	9.64655	4.539945	13.26883
GTEX-117YX-1926-SM-5GIEC	1.067104	5.424203	0.7402531	2.666247	4.729181	12.96222	15.67167	9.726203	6.293414	16.36668	4.866936	13.98809
GTEX-111FC-2526-SM-5GZXU	2.263936	5.550943	0.3418092	3.814185	2.574722	15.72138	13.892	10.07857	6.024361	10.95529	5.46481	11.32236
GTEX-1399T-2826-SM-5KLYZ	5.683139	3.792546	0.2586384	1.754882	1.371887	18.83601	17.5094	7.26948	6.57216	8.487007	8.129534	10.16542
GTEX-145MN-2226-SM-5SIAU	1.985962	4.140616	0.4310325	1.912956	5.943997	11.82817	11.50539	6.137561	5.182091	9.990039	5.667108	8.716268
GTEX-13OVL-0226-SM-5L3E9	3.565486	5.143053	0.519059	2.886509	3.05294	13.59998	17.45072	6.656946	6.210578	9.61803	6.143194	13.37997
GTEX-13N11-2526-SM-5K7UE	5.427278	4.707731	0.5341712	1.402771	7.084754	15.12344	16.14601	7.631956	5.965204	9.835827	6.912308	11.46725
GTEX-V1D1-2226-SM-3NMAX	2.625882	4.531657	0.5133719	3.976725	2.512919	10.88231	12.43054	8.162027	6.265998	10.22818	7.813434	11.01229
GTEX-1399Q-2326-SM-5KM2X	5.482406	4.369374	0.5116751	1.181225	1.662569	19.44278	11.66936	9.900826	9.282553	11.79331	7.512264	13.08721
GTEX-ZPIC-1726-SM-57WF2	2.862936	4.690651	0.5506359	1.502396	4.319453	11.76872	22.38351	6.12594	5.90633	6.970119	7.28139	10.09604
GTEX-11OC5-0126-SM-5HL6A	4.044032	4.975553	0.5847353	2.917562	2.936359	13.16765	14.05127	8.111033	7.225779	12.61756	6.693694	11.48994
GTEX-XYKS-2126-SM-4E3IB	1.714097	4.362669	0.2584802	3.254433	4.450279	19.78185	17.48992	6.276778	4.362669	8.569898	5.241447	8.511769
GTEX-11GS4-2726-SM-5A5LE	3.253539	4.463018	0.6942323	4.133194	3.023204	13.25851	20.58014	8.248986	6.39665	9.455966	5.478196	14.1684
GTEX-133LE-1826-SM-5J1MV	1.940513	3.469809	0.2054388	2.757694	3.315277	10.63054	11.4337	6.904826	6.962566	8.188657	7.711595	8.33749
GTEX-1399U-1126-SM-5L3DB	2.021534	4.370937	0.1242652	1.140719	3.228033	8.408061	15.76751	7.224103	7.744315	8.04883	6.765282	6.653418
GTEX-145MI-0626-SM-5SI8S	2.852541	4.171772	0.1143504	1.636838	3.1592	13.68678	16.5811	7.300721	7.176056	6.84053	9.292731	5.209939
GTEX-ZTX8-1326-SM-4YCEL	2.221748	4.301065	0.3288059	1.275524	4.675612	11.31312	20.08411	4.8412	7.04718	6.906375	4.65845	8.45635
GTEX-O5YW-0126-SM-3LK6D	1.135946	3.863007	0.219323	2.16575	7.014622	7.935758	11.07199	5.947539	8.718422	7.962503	5.78325	9.87262
GTEX-U8T8-0126-SM-3DB94	2.353865	4.751178	0.5066892	2.041296	3.435325	14.17121	19.20889	5.38256	5.728991	8.70408	5.89124	9.329569
GTEX-14DAQ-0126-SM-5S2MQ	2.691803	4.392925	0.639459	4.990838	1.975374	9.26014	18.75654	6.155731	5.885928	8.029622	6.868569	10.15323
GTEX-13PVQ-0126-SM-5SIB4	3.338673	7.073675	0.9725743	2.858147	3.364591	24.99793	8.627761	11.90726	6.191578	17.05289	4.990838	14.79277
GTEX-12ZZX-0126-SM-5EGK9	4.358742	5.350396	0.7757175	4.817221	2.473641	15.15868	22.18374	6.565824	5.717312	8.402869	5.470774	12.36247
GTEX-13FTW-2626-SM-5K7WL	2.676206	4.282899	0.3327638	3.109096	3.23935	11.47856	16.29541	6.386872	6.852299	8.656849	5.349867	10.28428
GTEX-ZDTT-0426-SM-4WKFL	2.684527	4.72185	0.2320287	1.45589	3.62324	9.814894	14.05127	7.217697	5.998377	8.148372	5.106172	8.449014
GTEX-ZC5H-0226-SM-4WAY9	2.501805	4.276321	0.2952639	2.692524	4.368115	7.236164	13.45547	7.011508	5.751619	8.528216	6.164465	7.785156
GTEX-139T4-0226-SM-5HL5S	2.932492	3.604917	0.3741463	7.447667	4.723141	9.099212	15.74427	7.766165	7.452652	12.66536	5.930455	9.830363
GTEX-145MO-2826-SM-5LU96	2.903796	4.604534	0.3512272	3.770565	3.176949	12.33274	15.6913	9.875435	5.388785	10.23933	5.609178	9.74474
GTEX-ZXG5-2126-SM-59HKD	1.752393	4.718032	0.197288	2.229507	3.332533	13.33792	13.78708	9.297682	6.847915	8.813236	6.12657	8.752769
GTEX-XV7Q-1826-SM-4BRUV	2.509273	4.505143	0.4730897	1.179845	3.5639	11.30573	9.216589	7.196062	8.457424	10.00138	6.787115	8.892395
GTEX-ZQUD-1426-SM-57WER	3.630417	3.867208	0.4615496	2.052	4.397794	14.46996	14.70589	7.243197	5.803739	8.915955	5.948686	7.648416
GTEX-145MF-0626-SM-5LUAI	3.864418	4.627362	0.1430253	3.906153	2.30402	16.1419	17.10762	6.048986	7.984699	9.282553	6.660465	10.8239
GTEX-13U4I-0126-SM-5LU38	2.848558	4.619116	0.860883	3.712732	2.771173	10.59865	18.66488	5.901008	7.314283	9.216589	7.533511	8.532373
GTEX-11DZ1-2426-SM-5GZZX	2.206062	5.887148	0.2805744	2.331868	5.887148	16.54624	14.33502	11.05601	4.871861	16.64222	5.321081	11.32419
GTEX-ZTX8-1426-SM-5DUVO	1.738205	3.220402	0.09907941	1.320349	2.818349	9.897877	19.34177	5.53217	5.236004	5.21341	7.187213	5.361684
GTEX-14BIN-1126-SM-5RQJZ	3.100311	4.41318	0.5533485	2.437224	2.567579	12.16663	20.98134	7.585883	8.965291	9.466456	5.784866	8.701844
GTEX-11NUK-2726-SM-5A5MC	3.748121	5.140097	0.3714983	3.174011	2.894768	16.57266	16.14601	7.309065	8.725144	11.37835	6.695906	8.631237
GTEX-13111-1626-SM-5EGJY	1.915136	3.151361	0.2074106	2.410473	2.745021	9.305198	24.63687	4.40561	8.651215	6.82583	5.191732	5.4339
GTEX-WFON-2126-SM-3LK7O	1.690722	3.639901	0.1778242	1.480948	3.04228	10.08144	19.50488	5.115774	8.845982	7.733847	7.826483	6.712954
GTEX-13IVO-0126-SM-5J1NG	5.192685	4.564033	0.4056904	2.996993	3.48271	12.80403	13.55599	9.343733	5.895739	10.80176	7.452652	9.876794
GTEX-11EM3-2426-SM-59861	1.537019	4.488671	0.4435174	1.682706	6.302371	8.387844	19.83185	6.383535	5.549895	8.041946	5.632453	6.988764
GTEX-13OVL-0126-SM-5L3GJ	3.068424	4.771546	0.5184554	3.399451	1.834095	9.879618	16.43741	8.71514	6.022446	9.860326	6.404586	12.92424
GTEX-XK95-0226-SM-4AT58	2.836617	4.497326	0.2548311	3.349737	4.440412	20.6064	9.611588	10.2624	5.144007	11.30944	4.700927	12.23689
GTEX-X4EP-0626-SM-3P621	1.662413	5.301232	1.350208	4.177844	4.263933	9.731644	10.58598	8.648901	7.783337	9.118379	6.136261	7.434237
GTEX-ZYFG-1526-SM-5GZYM	1.013587	5.043763	0.3760016	2.132451	7.262182	6.983624	12.4661	7.926345	5.908108	11.9156	5.959805	10.58116
GTEX-TML8-1926-SM-32QOS	1.554336	3.841463	0.4355713	3.281347	4.581517	9.178331	13.89778	4.754994	6.226525	6.789258	6.267897	6.82583
GTEX-13NZB-2526-SM-5J1OM	1.905897	4.468706	0.2906528	2.207403	2.792371	9.378497	13.27136	7.428981	7.485681	10.55822	7.051232	11.52283
GTEX-14E6E-1826-SM-5S2R7	1.871651	4.692758	0.781349	7.088699	2.58436	24.80114	14.80298	6.382215	4.832351	13.9127	7.88505	8.782839
GTEX-ZLWG-0826-SM-59888	1.720931	4.566941	0.4229989	3.013273	6.366778	8.70408	16.09771	7.194372	5.648231	9.623363	5.561244	12.29885
GTEX-13W3W-2426-SM-5LU5B	1.741714	4.150427	0.2736137	4.081851	4.395831	9.364386	14.29079	6.84864	8.389923	10.31281	8.021009	10.37223
GTEX-11TT1-2526-SM-5EGIB	2.896979	4.239577	0.2129868	2.516622	3.700702	12.97	22.31697	6.095789	4.45461	5.975143	6.565105	16.73799
GTEX-YB5K-2026-SM-4VDT3	1.345301	6.014016	0.5720478	2.368005	7.340535	10.95026	7.738283	8.327047	4.213557	16.52174	5.010967	11.96582
GTEX-OHPL-0126-SM-2HMJ7	2.754785	4.706027	0.4767251	2.318376	4.27787	17.20919	15.18693	6.242409	7.420892	10.96038	6.472435	9.52871
GTEX-11ZTT-2126-SM-5CVLO	2.800255	4.768806	0.1054521	0.9147082	7.28139	11.9321	18.0995	6.047063	5.87652	9.895023	6.222098	7.937716
GTEX-P4PP-0126-SM-3LK69	1.46816	4.607912	0.2985664	1.864134	4.173764	9.44256	8.111033	7.924496	9.334746	8.702998	5.893475	10.33795
GTEX-11ZU8-2526-SM-5EQKI	3.564214	4.019031	1.20389	3.843554	2.907744	10.02141	27.21409	6.021811	7.106662	9.61421	7.370237	8.219559
GTEX-WEY5-2326-SM-3GIKK	1.745858	4.93165	0.5475443	1.77047	5.370876	13.37469	14.2971	5.38201	6.135626	7.067515	4.480084	8.070039
GTEX-XPVG-2126-SM-4B667	2.569556	4.209351	0.320066	1.554647	6.246401	8.129534	13.50664	6.392045	9.360662	10.13371	6.011557	11.4616
GTEX-ZE9C-2526-SM-5IJDR	4.103415	4.387348	1.08501	2.933859	1.282783	12.52143	16.19509	9.532589	7.211251	10.27489	6.839784	9.312742
GTEX-11ZUS-2626-SM-5FQUR	4.031318	5.065877	0.4118765	2.193076	1.533739	17.75082	20.86333	7.555232	8.828028	10.28589	6.347651	10.78313
GTEX-12696-2426-SM-5EQ6H	2.892701	4.233373	0.2330892	1.459261	5.384608	13.64195	20.24371	6.386872	6.85814	6.970119	7.60995	6.115579
GTEX-ZAJG-0126-SM-5HL94	1.768337	4.004223	0.4273043	2.30425	5.00342	7.062156	24.20423	5.707099	4.543683	8.672153	6.509215	8.899545
GTEX-13OW5-2326-SM-5L3HO	1.981911	3.972469	0.3563156	2.586354	4.724017	13.63645	14.32566	6.644877	6.662657	11.97899	6.124703	9.332172
GTEX-11LCK-2226-SM-5HL4Q	2.471022	3.633003	0.5803266	1.380232	6.119846	6.644877	20.50732	6.892323	5.825411	6.535203	5.658112	7.827446
GTEX-1211K-2026-SM-5EQ4Z	1.705036	3.858447	0.5006248	2.788193	6.68387	7.767998	17.76668	6.411235	6.372147	7.615143	5.961647	9.471756
GTEX-139UW-2826-SM-5L3E7	4.598691	4.748045	0.1771902	3.263933	2.009645	24.14259	22.20167	7.176858	10.21456	7.939594	5.824266	11.43575
GTEX-ZA64-1026-SM-5HL8R	1.57347	3.671069	0.3882945	1.222657	7.060536	6.172207	18.03718	6.790672	8.238788	8.698455	5.995375	7.226629
GTEX-XV7Q-2526-SM-4BRV9	1.306002	4.277082	0.5903386	2.658733	6.188534	9.285141	9.578562	7.271795	6.252774	11.54986	6.220809	14.51835
GTEX-117XS-2726-SM-5N9BL	3.475861	4.198362	0.1626156	0.8802295	2.519335	13.2662	16.18728	6.103774	9.210219	7.658954	5.719506	9.664047
GTEX-14C39-1726-SM-5RQIL	2.148863	3.627491	0.1625406	1.131596	3.516676	9.276495	17.1723	7.734803	10.92744	9.916897	7.461817	5.355075
GTEX-WRHK-1426-SM-3MJF9	2.080136	3.37219	0.3485979	3.361927	4.134707	7.044184	14.67355	5.120762	5.889569	7.879543	6.559523	7.33878
GTEX-111FC-0126-SM-5N9DL	3.907881	5.538587	0.2845955	2.685523	1.882749	16.3369	16.18728	8.918323	7.049606	9.839952	6.752681	10.19322
GTEX-13FHP-0126-SM-5IJBG	5.317588	4.842069	0.5338692	2.986295	1.77302	15.45355	20.67687	6.095165	7.969202	10.52128	5.513678	7.932783
GTEX-11LCK-1026-SM-5A5KB	1.916544	3.924371	0.6772454	1.527946	4.536661	9.861658	20.29138	5.461227	6.007309	7.903788	7.877579	6.094522
GTEX-Y114-2126-SM-4TT8B	2.238358	3.327992	0.4122838	1.709501	4.40881	18.80368	15.77912	4.756646	7.440117	7.360337	3.874956	11.00047
GTEX-WZTO-0126-SM-3NM95	4.643198	4.240356	0.5073885	3.665515	2.427454	13.06431	12.55822	6.415207	7.000793	11.80769	5.667658	15.87387
GTEX-Z93S-0126-SM-5HL7M	5.385654	5.134701	0.6637345	2.009847	2.230374	20.21687	20.95982	7.564214	8.42182	9.87262	4.976511	11.42426
GTEX-145ME-1726-SM-5Q5EU	2.172462	4.241175	0.476433	1.585428	7.506981	10.94852	11.67331	7.496637	5.699576	16.87285	6.043422	8.838978
GTEX-ZWKS-0126-SM-5SIAA	3.238515	4.493664	0.2642682	1.437446	1.781887	12.84026	15.79785	7.243197	7.506131	11.61933	5.52896	10.30505
GTEX-145LS-0126-SM-5QGP1	4.154982	6.039256	0.302126	3.705039	1.444493	18.01618	13.94991	7.689481	8.387844	9.620715	7.96825	6.692984
GTEX-Y8DK-0126-SM-4TT3L	4.529638	4.818593	0.8690359	1.964594	1.871003	21.79142	18.33009	7.115236	7.740826	8.289908	5.925163	14.99124
GTEX-ZDXO-3026-SM-5J1N5	4.319453	4.515733	0.8612774	3.423527	5.402821	13.02833	13.24822	5.949838	6.210578	10.83071	5.4344	14.34731
GTEX-13NZ9-2626-SM-5L3FK	3.980351	3.482108	0.4969906	4.370121	2.33141	17.82802	14.25665	10.3581	7.112955	13.38795	6.412488	13.6392
GTEX-111CU-1926-SM-5GZYZ	2.2233	3.920773	0.4242523	3.234738	6.123441	10.40375	11.37065	7.308224	6.455135	10.85448	5.539687	11.38797
GTEX-UPK5-0726-SM-4IHL7	0.6251102	8.5183386	0.8545373	3.6645069	4.5640334	8.3816633	8.8356649	31.1763119	4.0969905	16.2688651	4.7013598	76.8676004
GTEX-11UD1-0126-SM-5PNYG	2.43953	4.72446	1.149945	4.882808	2.584617	15.92987	15.55716	7.304974	7.860699	12.88856	5.278887	15.1412
GTEX-145ME-1826-SM-5SI9G	2.911225	3.717126	0.2797037	1.255381	3.131586	12.8453	17.75597	5.726752	6.920629	9.567907	7.675987	5.55854
GTEX-14BMU-1226-SM-5S2OR	1.326322	5.043763	0.3508787	2.605416	8.438301	6.630881	13.34285	7.525948	5.240505	11.17923	5.39813	7.132618
GTEX-11P81-2326-SM-59875	3.16711	4.211271	0.4154214	2.501557	3.180215	9.688907	21.41208	4.881448	7.656317	6.113699	6.805215	7.187213
GTEX-WHSB-1326-SM-3LK6W	1.817832	4.167039	0.1225468	0.4921537	2.945617	9.73028	14.18002	5.775265	6.728485	7.284748	5.4339	6.705615
GTEX-14A5H-0426-SM-5QGQF	3.423527	4.933463	0.3554027	4.924253	1.613121	13.40682	22.56738	6.550002	6.631568	8.375215	6.977573	10.67713
GTEX-XXEK-2226-SM-4BRUM	2.627625	4.312258	0.4521596	4.636733	4.966693	13.01365	16.58947	6.428694	5.304826	8.621222	6.302952	13.01365
GTEX-ZAB5-1826-SM-5HL7C	1.905284	4.773305	0.48032	2.940466	3.552217	9.455966	11.34458	8.086205	5.749291	11.40527	7.377775	9.30909
GTEX-11ZTT-2426-SM-5EQLS	2.131279	4.380119	0.2621861	3.138161	7.459368	8.962877	19.6789	7.058946	5.459106	10.58116	6.085923	7.445148
GTEX-11ZTS-0126-SM-5EQ6M	2.752467	4.529215	1.103099	3.398214	3.166178	13.37203	19.31056	6.113053	7.16475	10.15183	5.946943	14.22323
GTEX-12C56-1726-SM-5EQ61	2.472251	3.815212	0.2871913	1.760341	7.239239	8.114046	18.78604	4.873662	5.977428	7.156049	6.967102	7.185633
GTEX-139UW-0326-SM-5J1ML	3.960448	4.099559	0.1800394	1.843258	3.05408	13.4391	14.74562	5.663695	8.218569	7.277353	6.985872	8.189612
GTEX-XBEW-0626-SM-4QASP	1.678923	4.676426	0.303173	1.641917	3.473679	12.54438	12.87647	7.060536	6.269739	10.01705	5.763092	8.437304
GTEX-14A6H-0126-SM-5QGPK	3.201211	4.085514	1.512906	4.107486	4.199098	9.629933	14.95538	7.238492	5.52096	11.21556	6.415207	14.69927
GTEX-ZYFC-0426-SM-5GICQ	2.998153	4.619116	0.4132928	3.044226	2.389144	13.8832	18.56339	6.222732	5.718423	7.517382	7.255817	11.20823
GTEX-RWSA-0126-SM-2XCBB	4.8381277	4.1655032	0.5024791	3.1339373	2.472921	11.4337035	19.666139	6.1283813	8.2216713	8.6831577	6.0691684	8.5334127
GTEX-XUZC-1726-SM-4BRWS	2.553369	3.783001	0.14803	1.527619	3.327701	12.59883	14.20248	5.286041	9.82187	6.384847	5.56609	10.03156
GTEX-ZLFU-1826-SM-4WWBV	1.320349	5.314019	0.949106	1.768713	6.835348	10.87888	12.03758	10.42751	4.797057	11.4616	5.396007	10.01003
GTEX-12WSL-2026-SM-5GCML	2.491188	4.896841	0.3852111	3.419313	7.229123	8.123737	10.93974	7.915735	4.793049	12.07337	6.407283	10.04504
GTEX-11OF3-2626-SM-5GU7F	5.320055	4.570194	0.7441771	3.565486	2.847503	19.66614	17.5588	7.215324	7.698053	10.54382	7.323388	14.29079
GTEX-YF7O-1526-SM-5IFI6	2.59621	4.071022	0.5180918	3.111328	5.878919	12.96222	14.56416	10.17756	3.687334	9.573191	5.408377	9.569204
GTEX-13VXU-0126-SM-5SI9F	3.405829	4.259614	0.5148884	2.847004	2.901039	14.67027	18.3745	6.810516	6.568606	11.1389	6.228388	12.24787
GTEX-X3Y1-2026-SM-3P5YM	2.976535	4.716315	0.306024	1.367335	9.068642	10.14275	12.23689	7.52425	6.154454	12.04831	5.101939	8.828028
GTEX-TMKS-0126-SM-3DB7S	2.264409	4.659324	0.5820468	2.040901	6.314223	7.02248	10.73972	5.608074	5.817954	8.615409	6.94906	9.819136
GTEX-12WSA-0226-SM-5BC5V	3.004417	4.538691	0.5768226	2.290385	1.274339	11.09175	17.63705	8.844844	9.233799	12.12308	7.872896	9.778558
GTEX-117YW-2626-SM-5GZZH	3.745414	4.760489	0.6206339	4.474044	3.031907	15.86695	19.17297	7.447667	5.833415	10.70026	5.518866	16.19509
GTEX-13VXU-0626-SM-5L3F9	4.807055	4.351441	0.4404717	1.480131	2.207403	13.76614	20.35277	6.968564	7.634589	9.04066	6.63438	8.458504
GTEX-14E6C-0126-SM-5RQIP	1.98346	3.151361	0.1098884	6.473093	3.499963	8.422897	20.84107	8.512867	4.343527	8.998507	4.872281	11.01569
GTEX-XBED-1926-SM-47JYP	2.329711	3.757703	0.6887538	2.459752	7.370237	10.25619	16.54624	6.388154	4.764902	10.74467	6.449784	7.891892
GTEX-ZVT3-0126-SM-5GU6I	4.491548	4.923799	1.091723	3.383551	3.368825	12.39347	16.7068	7.266996	6.487104	10.64204	6.358858	10.01705
GTEX-ZE7O-0126-SM-57WC1	3.073185	5.158115	0.3699922	4.300297	2.887849	11.94047	17.04829	6.717878	5.598056	8.536686	5.536452	12.95509
GTEX-TMZS-0126-SM-3DB9Q	4.268662	5.32407	0.4577056	2.458587	3.499347	12.44383	10.49616	7.337246	9.134085	14.363	5.539122	15.61949
GTEX-PLZ6-1426-SM-5S2TR	1.17355	3.950814	0.2471938	1.780757	3.32946	8.195691	14.46367	4.614362	6.82583	5.915733	7.0076	6.70937
GTEX-146FR-1326-SM-5SIAJ	1.816421	4.162854	0.3446965	2.061283	7.494074	9.504859	13.64195	7.390198	5.200842	10.45795	6.500806	7.385333
GTEX-P4QR-0326-SM-5SI8P	2.320394	4.227708	0.7929265	3.955045	5.009605	13.67596	22.30068	6.076863	5.95044	15.79785	7.265345	14.04226
GTEX-YEC4-1826-SM-4W1YP	3.43468	5.369403	0.5034544	1.284566	6.623337	13.65027	11.99987	8.426044	6.051433	9.14126	5.39442	9.900826
GTEX-11EQ9-2426-SM-5HL5T	1.788142	4.128271	0.2116843	1.750704	3.806393	8.902004	11.46338	7.700811	6.858816	9.326984	8.581939	7.064363
GTEX-QCQG-1726-SM-3GIJ9	2.6966297	4.1774638	0.6660978	2.4528346	6.1638411	16.012256	14.8736139	5.3377489	4.6461973	10.3143721	5.9363139	7.4333256
GTEX-RVPU-2226-SM-2XCAQ	2.430342	3.961868	0.5070441	3.0383	4.557513	10.57121	17.06145	5.747521	7.003865	7.89732	7.145793	5.848265
GTEX-139T8-0626-SM-5KLZX	3.278395	4.294848	0.3320066	2.019896	4.950029	7.966359	15.60075	7.939594	7.498424	10.11227	6.320114	8.212483
GTEX-ZVE2-2826-SM-5GU51	1.939328	3.794938	0.3454724	3.297432	5.714947	8.071011	11.53234	9.047627	5.622107	8.63971	7.320073	8.398451
GTEX-ZT9W-1126-SM-57WDR	2.369441	4.429104	0.4667055	3.105068	9.159911	8.477297	16.71976	6.728485	5.209939	10.57952	5.786597	8.792754
GTEX-Y8E4-2026-SM-5IFJB	2.712866	4.60034	0.5816312	2.473641	5.296001	11.40936	18.29746	4.552585	7.536106	8.309928	5.301232	11.47107
GTEX-139TT-0126-SM-5K7Y5	3.950099	4.614362	0.8051021	2.934992	3.793216	14.00866	21.49684	5.828264	6.627461	9.116099	7.539513	9.262678
GTEX-13NYB-0126-SM-5J1MD	7.3462	4.710308	1.143516	1.830412	2.200146	20.49403	14.12539	7.230747	9.092206	9.429473	7.314283	14.6347
GTEX-144FL-0626-SM-5LU43	3.191591	3.77195	0.1473104	2.105765	3.758743	13.25851	12.86438	6.007918	7.7553	11.03139	6.589962	10.31892
GTEX-12WS9-0126-SM-5EGL7	4.98392	4.345907	0.4078201	1.679096	2.175534	14.35973	23.71677	6.056823	6.659023	5.866816	5.562882	9.157533
GTEX-12ZZY-0226-SM-5LZVE	4.14207	5.658664	0.4515764	2.228179	1.709131	16.00055	20.12325	8.061433	6.737629	7.818041	7.479611	11.03664
GTEX-NFK9-0226-SM-2HMKQ	1.427641	4.201754	0.6248301	1.539876	6.46852	9.459813	12.73824	5.288456	6.276778	8.472988	5.35195	10.5246
GTEX-PWCY-1826-SM-5SI7U	1.913364	3.925776	0.6152255	2.236768	5.237473	8.466827	13.07462	6.95885	7.459368	9.555133	5.789555	8.415451
GTEX-139TU-0726-SM-5L3EK	3.720494	4.092547	0.3178913	2.901039	3.750879	12.29469	15.85167	7.233854	7.432415	10.1154	5.792464	8.975942
GTEX-139D8-0226-SM-5KLZO	1.446726	4.943017	0.2790079	2.921706	4.901842	11.82403	12.29677	7.985624	5.234097	9.149807	6.227774	10.29053
GTEX-13FXS-0226-SM-5IJCK	3.825383	4.078384	0.5416017	2.242663	2.607587	14.64128	23.13223	5.268836	7.392879	8.044801	5.068236	11.28928
GTEX-ZE7O-2726-SM-51MT5	3.407964	4.285236	0.491825	1.858554	1.862931	11.96582	9.804836	6.569336	6.190374	7.626501	6.312239	8.931302
GTEX-1497J-0226-SM-5QGPU	1.533566	4.475652	0.5945211	2.107935	7.35526	11.20082	25.08794	4.895523	5.045647	6.623337	5.319061	7.324206
GTEX-ZF28-0126-SM-4WKGK	1.838182	4.120896	0.5499776	3.13072	15.40279	6.130702	12.19048	6.46852	5.754509	9.782705	7.328202	7.936737
GTEX-ZDTT-2726-SM-4WKF8	1.842689	4.48829	0.4355186	1.928841	5.732925	8.166998	12.4484	7.518244	4.984394	8.19949	6.374827	7.14046
GTEX-T8EM-1026-SM-3DB7M	1.643192	4.122699	0.44425	1.709501	3.929672	8.447931	14.30952	5.442267	6.964078	6.479857	7.327391	5.675449
GTEX-11EI6-0126-SM-5985R	5.533752	4.63844	0.4887952	1.695537	2.701575	13.71504	16.2203	7.408843	8.467863	9.281443	7.535208	9.089757
GTEX-13O3O-2326-SM-5IJD6	4.211271	4.718459	0.4474303	1.723793	4.943017	17.90119	16.95196	7.554337	7.045702	8.785136	6.699406	8.077594
GTEX-12584-0726-SM-5FQTK	1.735191	4.076917	0.2612037	4.391736	3.132794	12.37123	13.0112	7.829269	6.250944	9.915339	5.453818	8.097178
GTEX-ZC5H-1526-SM-5HL9Y	3.991878	3.313479	0.4232057	2.855238	2.926277	9.616722	13.90068	6.864884	6.870885	7.341325	6.340944	8.115069
GTEX-11WQC-2526-SM-5CVLE	3.79559	5.630324	0.644709	4.392142	3.295917	15.25703	19.27447	6.866382	5.78325	8.206345	7.376076	11.79527
GTEX-XUW1-0426-SM-4BOOT	1.526264	3.679004	0.2628171	2.615177	7.021643	7.934737	11.79932	6.011557	6.890112	12.55822	6.445835	6.330442
GTEX-11EQ8-0926-SM-5H12V	1.669364	4.116029	0.3998777	1.881172	2.785276	10.69371	17.29442	7.635414	5.953393	13.2044	6.47917	8.889998
GTEX-13SLW-0126-SM-5SI6C	2.188465	4.033193	0.2494017	2.261336	3.550593	8.765205	18.31937	5.067775	7.958585	8.799561	6.692284	6.644877
GTEX-W5X1-2526-SM-3GILC	5.961041	5.319061	0.8807557	1.704847	4.988992	17.10293	14.22323	4.778171	6.909394	11.97899	6.237894	6.979806
GTEX-1313W-0626-SM-5EQ4H	3.723216	4.748899	0.265381	0.9353709	1.956629	16.66411	23.85527	8.123737	7.655441	10.13371	6.50483	7.310828
GTEX-WY7C-2126-SM-3NB2R	3.127887	3.551241	0.3121464	2.658202	4.984394	12.60821	13.02102	5.160071	6.620551	7.401188	6.163217	9.418992
GTEX-13RTJ-2426-SM-5S2Q2	2.903796	4.653308	0.4545263	4.815399	5.958571	14.39804	13.4822	7.170318	6.260925	10.23776	7.218489	6.993201
GTEX-13FH7-2026-SM-5IJCR	2.157515	3.778917	0.264403	3.937331	4.435161	12.20783	19.88517	5.648231	5.287466	10.14275	7.640424	6.921375
GTEX-13O3P-0126-SM-5KM4S	1.993342	3.502098	0.04102748	2.120248	4.208253	7.975934	16.97901	5.788982	6.195407	7.481353	6.39665	6.994685
GTEX-12C56-1526-SM-5FQUQ	2.552162	4.505551	0.3778691	2.04587	8.596969	7.417368	18.75654	5.234564	5.911515	7.243991	6.767449	6.552633
GTEX-11DYG-0126-SM-59883	3.13563	4.921088	0.4299936	1.613121	2.309904	18.5184	20.0297	6.026097	8.491286	8.410186	5.820265	11.31869
GTEX-X4EO-2926-SM-4E3JH	3.811075	4.331617	0.3917312	2.124798	3.8057	13.76614	13.47934	5.654227	7.947212	7.860699	6.766009	9.984464
GTEX-ZYVF-0926-SM-5E44J	3.41597	4.122334	0.2464069	1.556082	3.265086	21.39752	26.88923	7.440911	6.870885	14.71222	6.91531	13.54199
GTEX-QEG4-0226-SM-2S1PY	3.141965	3.809335	0.3982957	3.95721	2.749655	10.9221	18.5184	5.404428	6.585755	8.994912	4.647481	17.53895
GTEX-WH7G-2326-SM-3NMBC	2.378677	3.924371	0.57486	1.897233	7.799909	10.27796	15.64485	5.443877	5.953393	11.12646	5.142564	12.15759
GTEX-Y8E4-0626-SM-4WWDL	3.540237	4.871861	0.5613675	2.945076	3.381381	10.0918	13.21453	8.18173	5.91928	8.938243	6.707072	7.440117
GTEX-XOTO-0126-SM-4B66N	3.184564	4.184229	0.4947177	3.428498	2.199032	16.94344	20.50732	5.968093	7.809755	7.662575	5.491881	13.85184
GTEX-WI4N-2726-SM-3LK7Y	1.260256	3.037202	0.2625576	3.067024	5.027267	10.77635	16.47916	6.627461	6.701423	10.3644	4.530051	17.07939
GTEX-145LV-2126-SM-5LU8N	1.378381	4.807055	0.6025502	2.841654	4.8412	10.46109	12.5304	7.20971	5.306921	10.9902	6.109274	8.534453
GTEX-11P82-1626-SM-59879	1.423598	4.273259	0.2431949	3.065024	6.052659	7.717786	12.09297	5.225619	5.601939	10.91697	6.678261	8.138277
GTEX-11ZU8-0126-SM-5EQ58	2.482313	3.631076	0.7095557	1.206004	1.962358	11.33897	19.65366	5.546708	9.734201	9.527427	6.015203	5.728426
GTEX-13OW6-0426-SM-5L3HM	5.656968	5.286971	1.331149	2.952811	1.515667	17.94403	20.0297	7.826483	6.324614	7.125528	6.013427	10.9588
GTEX-XOT4-0626-SM-4B66L	3.176635	3.805041	0.6849837	5.447553	2.798425	11.87409	10.25472	8.227618	7.875797	9.443951	5.81395	12.61756
GTEX-14A6H-2026-SM-5Q5DD	4.241175	4.251272	0.5497767	1.591764	1.974617	17.37718	14.74562	7.716877	7.935758	12.27424	8.808629	7.382836
GTEX-X4XX-0126-SM-3NMC2	4.245404	4.118258	0.5157389	2.483685	3.491082	13.58616	13.2171	6.529096	9.189722	11.33341	6.076218	15.32298
GTEX-113IC-0126-SM-5HL6T	2.517588	4.422284	2.138475	3.400319	8.344696	6.341588	16.97473	7.247922	5.155657	13.88616	6.173404	8.635372
GTEX-11P7K-2126-SM-5GU7G	2.848048	3.017845	0.7432874	3.358586	5.760217	7.439324	16.06964	6.067316	7.259015	6.075572	5.890674	11.29466
GTEX-XQ8I-0926-SM-4BOOF	1.81208	3.874272	0.3153046	1.592517	4.173392	8.392182	15.37427	7.622984	9.161159	10.24386	5.151752	8.415451
GTEX-WK11-2726-SM-3NMAQ	4.217015	4.833238	0.4327805	3.002464	2.344913	14.96298	12.69003	9.668228	6.84864	10.72429	6.977573	11.46916
GTEX-S3XE-1726-SM-3K2AM	2.064878	3.792546	0.2274066	2.155323	4.039775	7.128649	16.42026	5.740819	6.425904	8.344696	5.256326	10.93087
GTEX-ZVTK-0426-SM-51MRS	5.280889	4.189844	0.4604701	1.334226	2.949502	16.32045	14.79955	6.069795	8.763048	8.336425	5.958571	8.670038
GTEX-R55G-2526-SM-2TC6D	2.214883	4.027359	0.4533341	3.078868	6.853765	8.239737	19.45492	5.273859	7.698989	8.802967	6.248321	12.04623
GTEX-YECK-0326-SM-4W1YS	4.609177	4.89595	0.4210004	2.474429	2.216288	16.84602	11.814	9.483915	7.413134	8.222661	7.283936	9.643796
GTEX-Y5V5-2326-SM-4V6GA	3.085746	3.636256	0.3458323	2.030451	3.131906	9.984464	19.21508	5.422086	6.97684	6.682395	7.648416	7.680421
GTEX-OOBK-0126-SM-2YUND	2.150181	5.730152	0.3643365	3.669098	6.035072	18.79211	15.07444	7.30659	4.900927	15.79785	6.888646	11.29834
GTEX-TMMY-0226-SM-33HBA	1.563919	4.699675	0.3874754	2.425504	6.70937	9.19629	12.46389	7.859752	5.953948	10.98506	6.882059	8.930145
GTEX-1399R-1326-SM-5PNYS	1.757155	5.52896	0.5621338	2.267853	6.402659	7.335669	8.192623	9.450719	7.527645	23.65841	4.646641	13.6926
GTEX-13O3Q-2426-SM-5IJBR	3.342535	4.867366	0.3593039	4.137282	2.499602	14.10996	14.10996	8.299821	6.909394	10.38651	7.146587	11.86957
GTEX-147F3-1726-SM-5SIAW	1.669364	3.467663	0.1934344	1.828058	6.003182	7.191889	14.98478	5.968093	6.335695	9.799436	6.593973	8.8097
GTEX-13W3W-0726-SM-5IJDQ	1.96624	3.874272	0.1995619	2.240871	3.768166	14.06023	20.70577	6.229639	9.134085	12.99575	6.119231	6.33377
GTEX-12WSC-2826-SM-5BC5Y	3.873574	4.182347	0.6887538	4.592801	2.180168	14.29395	13.45547	9.159911	6.895313	10.42751	6.883464	9.758764
GTEX-147F4-0226-SM-5QGPW	3.006328	4.711156	0.3926566	5.980484	2.316708	11.27434	18.5184	7.776176	6.137561	9.254025	6.344343	12.0756
GTEX-13NYB-2526-SM-5K7Z6	5.154671	4.674788	0.931671	1.818793	1.30358	16.17503	15.96516	7.0076	7.597394	6.781249	7.439324	18.18768
GTEX-139TU-0126-SM-5K7WH	4.756225	4.525578	0.7769145	3.453302	2.936359	16.77385	24.88576	5.885341	8.239737	7.7553	7.03788	7.990444
GTEX-X261-0126-SM-3NMD6	1.661195	4.15233	0.2039994	2.304469	3.389692	9.169699	15.30006	6.039842	7.27031	9.734201	7.832808	6.229639
GTEX-11O72-0126-SM-59887	2.789505	5.61469	0.5191157	3.75909	3.784332	21.87032	15.46834	8.317986	5.769859	13.30645	7.25662	11.91158
GTEX-XBEC-0726-SM-4QARZ	3.500917	4.017962	0.4224852	3.408596	4.548302	7.823606	13.67314	8.514968	9.175793	9.37477	5.545174	9.635422
GTEX-13W46-0226-SM-5SIAG	1.975573	3.909621	0.3946597	2.904553	4.3285	6.988078	16.17936	7.680421	5.969212	9.060429	6.727069	10.84087
GTEX-S7SF-1626-SM-3K2AY	2.831065	4.348241	0.7542502	2.153118	3.195087	19.66614	19.41812	5.771941	6.911589	8.72623	5.524214	7.114438
GTEX-Z93T-0126-SM-5HL5N	2.482079	4.527226	0.5474889	2.840643	3.849487	10.86142	16.36229	7.434237	6.501459	9.361916	5.91928	9.425483
GTEX-13O21-1426-SM-5K7XI	2.012156	3.8275	0.3067635	2.296601	4.551282	11.38408	14.09798	6.84864	5.809968	9.256432	5.834559	11.88874
GTEX-XBEW-1126-SM-4QARW	2.328148	3.589658	0.3450618	1.071692	4.728328	13.22487	16.44571	6.106809	9.39556	9.912524	3.769868	9.779935
GTEX-WHSE-0126-SM-3NMBT	2.166608	3.829281	0.2555193	4.700085	2.234689	15.92987	16.10548	5.287466	3.933881	7.065111	5.965779	13.01855
GTEX-13NYC-0326-SM-5K7WP	2.548001	5.985293	0.7872652	6.426578	4.725336	18.25017	10.45452	11.12445	4.025208	16.58947	6.539757	10.13219
GTEX-14B4R-1326-SM-5Q5EZ	2.598931	4.644431	0.2647229	0.9973416	4.100323	9.623363	15.77514	6.132005	7.518244	7.100309	5.53111	8.177755
GTEX-NPJ8-0126-SM-2YUNR	2.515147	5.189787	0.3665558	2.414442	8.753954	17.71461	10.61865	8.191658	8.685478	20.29794	6.385546	12.23912
GTEX-12126-0326-SM-5PNW3	3.593881	5.248789	0.7918525	3.256544	2.049887	19.6789	14.98478	8.059553	7.352804	10.04655	4.868272	18.74467
GTEX-OXRK-0226-SM-3NB2G	1.018565	4.991829	0.209517	2.567338	5.965204	8.811979	11.53234	5.459106	5.662582	10.22524	5.51938	10.48179
GTEX-1192X-0226-SM-5H12D	1.93206	4.295971	0.5417376	1.774754	5.347786	9.396843	13.46539	6.881357	5.649322	11.54986	6.04521	9.968867
GTEX-X8HC-0626-SM-4E3HQ	2.197084	3.83729	0.1953442	4.815846	5.760217	9.339838	16.66846	5.811731	6.808253	8.100211	6.360197	9.746101
GTEX-11DXY-2626-SM-5GIE7	2.879865	4.716734	0.3699922	3.335904	3.106782	11.09732	16.76493	6.772516	7.78246	10.66218	7.298377	12.10154
GTEX-ZV7C-0926-SM-59HL1	1.795978	5.541287	1.218168	9.7356	23.41309	17.25142	11.64492	12.79907	1.590159	12.90864	6.518871	12.75499
GTEX-QVJO-1626-SM-2S1QW	3.487978	4.030617	0.7101988	2.350213	3.415671	11.10989	13.44435	6.081098	6.169644	11.42611	5.701175	11.87817
GTEX-13FTW-0326-SM-5K7UW	1.287362	4.71242	0.4172625	1.752025	4.943017	9.413559	15.54954	8.020065	5.64712	9.477008	5.610887	8.013399
GTEX-139TS-2126-SM-5K7XC	3.529608	3.519225	0.3442574	3.396731	1.994998	13.42293	11.41687	6.29851	6.756899	9.156247	6.078661	9.929672
GTEX-12WSB-2926-SM-59HKL	6.551322	4.634144	0.5454372	1.084021	3.280189	19.25168	14.5705	7.496637	9.828981	13.93821	7.732891	7.531118
GTEX-11P7K-1126-SM-5HL4L	2.382404	4.322235	0.3950995	1.986338	4.434372	11.80363	18.24524	6.761854	6.472435	8.537731	5.125044	13.12045
GTEX-ZP4G-1426-SM-4WWCL	2.403915	5.037555	0.54733	0.8545373	3.863007	11.43166	14.02729	8.023968	5.650399	10.37223	6.251556	10.812
GTEX-XOTO-0726-SM-4B659	3.478444	4.57234	0.3632763	3.969291	2.882344	17.5003	19.6789	6.393345	6.860353	10.37382	6.203763	13.70104
GTEX-111CU-1126-SM-5EGIM	1.964204	3.63428	0.2754015	1.47834	3.901906	9.445343	18.20891	6.676073	8.268509	7.381989	5.273363	6.85085
GTEX-14DAR-2026-SM-5S2O3	1.437596	4.12126	0.2323	2.535861	4.666191	8.523876	16.67713	6.033238	5.465939	8.347981	6.643427	7.54297
GTEX-OXRP-0126-SM-48TDI	2.831873	3.717801	0.6216218	4.119761	3.387512	10.55984	16.48751	6.31945	5.554131	8.641988	6.295222	10.41633
GTEX-ZAK1-0626-SM-5HL8E	3.909962	5.306411	0.4173542	2.118974	3.601013	14.50583	15.86695	7.71954	7.340535	11.35192	6.276778	10.98851
GTEX-WRHU-2826-SM-3MJG8	5.001157	4.148962	0.3174274	2.483685	2.879601	13.64195	16.39141	7.565064	9.758764	10.6986	5.721706	13.01609
GTEX-ZDTS-0826-SM-4WKHL	4.304504	4.121625	0.4229254	3.332533	3.065313	14.53808	19.10496	6.152563	8.360514	8.627761	5.193162	16.89853
GTEX-117YX-2326-SM-5H12W	1.449006	5.042808	0.6007312	2.259675	4.814504	10.37073	13.36136	7.881326	5.723376	10.56637	7.325805	11.28552
GTEX-12ZZY-0726-SM-5EQ66	2.912006	4.322235	0.6574719	2.821506	2.037066	14.86005	23.99886	5.343222	6.722161	6.844225	6.441254	9.502269
GTEX-14BMV-0126-SM-5S2PO	5.776378	4.400891	0.3531687	1.506113	2.2751	17.21385	25.1306	6.510508	9.416226	9.323004	7.451842	7.710743
GTEX-12WSD-0126-SM-59HKN	2.887051	4.131269	1.085662	4.446014	2.617664	10.73972	18.75654	6.553309	6.152563	8.910072	5.518866	13.2171
GTEX-13JVG-0726-SM-5KM16	2.288164	2.631602	0.2178396	0.8761128	2.847004	9.112358	21.64718	4.736439	8.718422	8.929021	6.744167	6.645588
GTEX-U8XE-0226-SM-4E3J3	2.848303	5.402305	0.5735857	7.423294	6.954351	22.35048	10.86682	8.549315	3.967463	9.853465	7.138164	10.3066
GTEX-13OW7-0426-SM-5K7VK	3.726238	4.387348	0.225572	1.708571	2.571312	13.54756	19.71799	7.109096	7.737435	6.594636	7.633746	9.037204
GTEX-13113-1926-SM-5LZWG	1.074831	3.863351	0.6518581	2.5775	7.640424	9.532589	16.26887	4.391344	5.198492	9.560241	5.709879	5.387191
GTEX-ZPCL-1126-SM-4WWFE	2.42792	5.617889	0.3126457	0.4179123	4.686282	14.29079	10.50238	9.871137	9.445343	9.803447	6.003779	10.77635
GTEX-ZDYS-2426-SM-4WKGI	2.535628	4.461799	3.304427	1.340497	5.01891	14.0056	16.61576	5.996521	5.872979	8.863554	5.623199	9.325662
GTEX-146FH-0126-SM-5QGPP	2.328148	4.816314	2.04279	5.437613	4.319453	18.79211	24.86425	5.918094	3.210179	10.86862	5.309989	12.60127
GTEX-ZTSS-1926-SM-57WEW	1.441034	4.539114	0.1286533	1.911934	5.414282	12.10801	14.25665	5.156629	6.839784	6.967102	8.340605	4.835994
GTEX-ZT9W-2426-SM-57WFJ	1.536532	5.703315	0.9269941	4.247291	20.9295	6.847191	12.11894	8.918323	2.127391	16.68128	6.591262	10.07857
GTEX-Q2AI-1326-SM-2S1PL	1.972748	3.462009	0.551724	3.276319	7.019257	9.848316	15.45355	4.928001	5.585637	10.10794	5.448609	14.56416
GTEX-ZVE1-0726-SM-51MRN	2.449301	4.126034	0.0337872	4.352177	2.048805	15.50454	6.955736	10.99873	7.155211	11.66299	6.368793	11.02085
GTEX-11DZ1-0126-SM-5985Q	2.339326	4.555453	0.7479809	3.857091	4.279795	12.70476	19.47359	6.727069	4.861376	11.22734	5.323583	10.18698
GTEX-ZYWO-2226-SM-5GZXR	2.119409	4.427873	0.2616524	2.229284	4.952803	19.42419	14.88713	6.579488	5.970995	10.61537	5.566594	13.14367
GTEX-111VG-1626-SM-5EGIO	8.645595	5.2965	0.1832016	1.660823	1.649356	21.34911	17.43565	8.246907	8.499961	12.13197	6.988764	10.51355
GTEX-RM2N-1426-SM-2TF4H	1.528794	3.266283	0.3260937	2.386812	7.017735	9.022592	16.71136	5.005334	6.004909	7.33878	6.172207	7.586683
GTEX-11DXZ-2026-SM-5987S	3.521635	3.295622	0.4325548	1.350732	2.212193	12.06512	17.40698	5.952837	8.440504	8.983112	5.76534	9.074893
GTEX-WOFL-0126-SM-3MJG2	2.933046	4.037294	0.2689421	6.019971	4.675612	8.176822	14.37291	7.108294	6.054424	8.906733	7.54297	11.47295
GTEX-RN64-0126-SM-2TC68	4.563214	4.778617	0.5871263	4.044032	3.665175	10.72264	17.56372	7.111442	7.199312	11.28552	6.095165	12.44611
GTEX-PLZ4-0126-SM-2S1OG	2.2550139	4.1815864	0.4913461	2.5010656	9.4742859	7.1719217	14.705885	6.3933446	5.7504499	18.8754802	3.7137842	9.7095042
GTEX-13VXT-1926-SM-5K7UO	1.494369	4.112703	0.399233	0.9730069	5.656968	9.140033	16.53388	5.500416	6.46171	7.376939	5.251839	5.628703
GTEX-ZVT4-0126-SM-51MS1	3.94691	4.743224	0.9921726	1.779593	4.879209	18.89142	12.69723	5.949838	7.592937	10.87888	7.642179	10.65188
GTEX-1399S-0126-SM-5IJCF	2.934399	4.987194	0.1915441	0.8329447	2.494747	15.23876	12.55365	7.531916	6.818502	9.351497	6.044002	7.868091
GTEX-PSDG-0226-SM-33HC1	3.41255	4.114507	0.5919803	1.705738	3.706037	7.301595	15.90627	4.465454	5.924024	7.396201	7.986627	6.048986
GTEX-13FTX-1526-SM-5K7VJ	2.447811	4.404439	0.3730533	2.130856	5.385654	13.98204	17.07056	6.913853	6.29083	9.21398	4.781751	7.266996
GTEX-WXYG-2026-SM-4E3IY	2.939637	4.735578	0.3195604	1.469704	6.399342	13.39048	11.40731	6.798637	5.505723	11.65906	5.71156	9.003434
GTEX-13PVQ-0626-SM-5LU47	3.027181	3.919017	0.3753502	2.592829	3.890757	11.53642	20.40941	6.827327	7.679543	7.799909	5.791872	10.16542
GTEX-SUCS-1926-SM-32PM3	1.974617	4.162481	0.5304497	2.347659	5.951003	11.22154	11.59531	6.084729	6.882059	11.26711	6.290186	7.7898
GTEX-11WQK-1026-SM-5EQLX	1.417324	5.56875	0.257611	1.26526	1.99878	19.59185	18.46179	9.373493	4.884587	5.615206	8.379436	14.18002
GTEX-Y5V5-0126-SM-5S2NW	1.772247	3.703017	0.5129265	2.416146	4.320635	6.071106	14.57682	6.534553	7.7898	9.926936	8.083233	6.6268
GTEX-WH7G-2026-SM-3NMBL	3.465856	5.49722	0.3236515	4.091442	5.517312	23.73619	9.746101	8.91358	5.162482	12.05902	4.88645	13.01609
GTEX-11VI4-1726-SM-5CVLH	1.546203	4.653308	0.4739966	2.570051	4.741989	7.539513	15.03323	7.601054	6.285802	8.731608	6.889379	6.461035
GTEX-T6MN-0126-SM-32PLP	4.059019	4.251642	0.3108509	1.121718	2.162648	14.21159	19.04422	5.965779	8.7074	8.617737	5.844852	9.988641
GTEX-12WSK-2126-SM-5CVNC	5.088537	4.412772	1.118934	1.596723	3.151638	11.9321	15.65252	6.544611	5.846023	9.265179	5.040475	4.587841
GTEX-148VJ-0626-SM-5LUAW	2.188927	3.44221	0.189729	2.638106	1.812866	15.29221	15.81348	6.797201	6.023081	8.45635	7.409698	7.555232
GTEX-131YS-0126-SM-5KM1M	4.056107	4.763998	0.4044462	2.736286	1.761852	15.94506	20.89316	7.071433	6.617762	8.395343	5.957403	10.16699
GTEX-1211K-1526-SM-5FQU4	2.163357	3.784332	0.5621338	1.460825	6.119846	9.122074	17.41191	5.337749	6.46918	8.709621	6.862607	8.407055
GTEX-X5EB-2226-SM-46MW4	2.373797	4.587841	0.5886322	1.234775	5.926326	12.11015	17.1723	5.4018	7.911167	9.290089	6.795665	10.53233
GTEX-11DXZ-2326-SM-5EGGV	5.339769	3.487978	0.6341003	1.458806	3.792193	16.2649	24.77972	5.534876	7.921614	7.787078	4.947673	8.301881
GTEX-ZAK1-0126-SM-5IJD3	3.356748	5.465939	0.610054	2.131519	2.234689	16.56797	17.64706	6.879833	7.314283	11.12848	5.910967	9.687503
GTEX-VUSG-2326-SM-4KL1U	2.661254	4.746301	0.404615	3.946227	2.488268	16.14601	10.44995	10.91003	9.203944	9.226621	6.513979	8.934778
GTEX-13X6I-0626-SM-5QGP9	3.229791	4.764902	0.636637	2.268314	4.796598	12.33488	15.63003	7.046441	6.20049	9.076168	7.476221	7.505282
GTEX-13SLW-0626-SM-5Q5ER	2.055179	4.999796	0.485645	1.670284	2.174905	11.2598	14.97024	7.339657	8.459584	10.11383	7.710743	5.194163
GTEX-ZZ64-1726-SM-5GZYB	2.416146	4.609594	0.2973474	1.696471	4.13656	8.575287	17.61731	6.701423	5.867907	7.141211	6.731934	8.002898
GTEX-ZTSS-1426-SM-5985P	1.200862	4.364632	0.1105965	1.299267	7.005278	7.216163	18.57555	6.251556	8.214499	10.42587	5.591055	8.675504
GTEX-R3RS-0126-SM-3GIJL	2.479649	4.679818	1.172596	2.404614	3.031635	16.04109	14.89055	4.953241	7.280611	11.36866	8.653505	5.407871
GTEX-12126-0826-SM-5FQTZ	3.049002	5.278396	0.8703485	2.379131	2.169189	18.38452	16.98806	8.493409	7.508736	9.071116	5.341236	14.41988
GTEX-XQ8I-0426-SM-4BOPO	1.926213	4.378945	0.29353	3.484839	3.764127	9.193677	12.07777	8.109983	6.847191	11.19371	5.055938	11.56748
GTEX-PLZ6-1426-SM-2S1OQ	1.586677	3.742444	0.1682529	1.660258	3.791493	7.903788	15.56428	4.603273	8.299821	4.751178	6.174093	7.656317
GTEX-13OW7-0126-SM-5MR3B	2.848825	4.911008	0.9137159	4.510864	3.537421	12.17099	17.6077	6.858816	6.002585	11.61933	6.335695	13.03076
GTEX-ZDXO-3126-SM-5IJDF	4.107486	4.576083	0.404615	4.003459	5.101939	15.7293	13.8832	6.360197	8.168931	11.46338	6.141315	12.08422
GTEX-12WSJ-1826-SM-5GCNY	1.91356	4.567332	0.4902641	2.643349	6.553309	9.687503	17.8799	5.355075	5.680427	6.766737	6.064273	8.097178
GTEX-13OW8-1326-SM-5J1OW	3.863351	3.786072	0.3545173	2.626113	2.301085	10.7581	23.07585	5.197097	7.80796	5.105662	7.193551	7.101818
GTEX-U3ZM-1526-SM-3DB9D	1.351155	4.060854	0.5014807	3.458236	6.445176	5.654227	14.25369	6.142587	8.37003	10.48179	6.176056	10.43894
GTEX-UJHI-1526-SM-3DB99	2.195788	4.632048	0.4123278	1.973581	3.803393	10.03156	12.77979	7.806096	7.472762	8.195691	5.782166	8.409067
GTEX-ZV68-0126-SM-59HKS	4.119388	3.970704	0.2870186	1.592131	2.991232	13.10252	22.07577	5.10765	7.805159	7.106662	6.78344	6.724276
GTEX-X62O-0126-SM-4E3JN	1.828436	4.347069	0.4791681	5.077201	6.781991	7.802597	12.65121	7.479611	6.832441	14.77277	5.996521	13.19918
GTEX-146FQ-0126-SM-5NQA9	1.441349	4.257732	0.654715	4.340855	4.061249	14.5348	9.586644	6.868569	5.477119	12.51212	5.831577	15.09579
GTEX-13N1W-0126-SM-5K7VT	3.138734	4.005333	0.7236124	3.162943	4.690192	12.21651	21.98439	6.995469	5.399729	10.71235	6.434621	13.4985
GTEX-13D11-0926-SM-5J2NC	2.20809	3.928277	0.1615421	1.236605	4.205265	9.852123	18.62001	6.507912	8.592753	6.452453	6.57418	7.49753
GTEX-13112-0126-SM-5P9IU	4.273259	4.6225	0.3990865	1.734823	3.680674	16.6981	15.44247	7.610786	10.12626	12.15977	6.744167	11.85699
GTEX-11XUK-2026-SM-5EQLF	1.960242	4.245008	0.390854	2.662236	5.198954	20.88568	19.23355	6.509865	4.911945	11.69831	6.5775	12.02074
GTEX-WYVS-1626-SM-3NM9R	3.082319	3.750536	0.4970748	2.586847	4.196112	7.790714	12.56955	5.077201	6.651991	9.072395	6.94211	9.631299
GTEX-11DXX-2426-SM-5GZZW	1.684583	5.027769	0.3337902	3.063021	6.075572	13.22734	11.90942	7.78246	4.807922	13.76045	6.033238	9.594645
GTEX-12WSC-0126-SM-5EQ4P	3.723531	4.510864	0.5585196	1.880557	2.932225	12.47526	25.49935	7.255817	6.872532	7.949149	7.53697	8.402869
GTEX-O5YT-0126-SM-48TBW	3.009088	4.995035	0.3924797	1.796348	4.424713	22.18374	12.58966	8.615409	8.709621	14.18617	6.341588	13.31956
GTEX-13OVG-1626-SM-5J1NF	2.975429	4.740296	0.481864	1.369693	7.856966	11.42055	14.89396	9.052338	7.327391	10.3315	6.317437	11.67145
GTEX-OIZG-0726-SM-33HBL	3.339563	4.321847	0.6796206	2.04258	2.789771	21.44264	8.70069	8.225649	7.69143	9.835827	7.024012	15.30719
GTEX-11ILO-0626-SM-5A5LO	4.265131	5.2291	1.439508	3.36489	3.228595	22.54905	12.38876	7.376076	7.14046	15.4903	6.46852	7.604691
GTEX-12ZZX-2426-SM-5GCOE	3.609136	5.115774	0.3922082	3.952583	1.873196	16.48334	16.94344	8.867027	5.381459	9.866978	5.708765	10.56965
GTEX-ZY6K-1826-SM-5GZXK	1.511975	4.001335	0.3261346	2.268754	9.441209	7.515597	15.6913	5.852947	7.257422	11.19891	6.323963	9.065066
GTEX-13YAN-0326-SM-5O9DF	2.521092	3.502409	0.3935055	2.857371	5.052234	7.327391	21.74449	5.108592	6.262788	6.973903	5.486101	7.259015
GTEX-Y3I4-2126-SM-4TT7C	4.904187	4.676426	0.8562757	2.461167	12.12101	17.2003	18.3745	6.214467	5.703838	11.46338	5.914573	12.12757
GTEX-11OF3-0126-SM-5PNYF	3.32208	4.654996	0.4445513	1.668604	2.192661	16.82758	13.19649	9.449323	8.540864	9.132865	6.01218	13.69836
GTEX-ZYT6-0226-SM-5NQ6T	3.374668	4.697482	0.5088423	1.481632	2.431969	20.28483	19.74428	7.372734	6.646298	9.627278	8.005812	8.596969
GTEX-WHWD-1826-SM-3LK6I	2.093955	4.135826	0.284294	2.33419	3.041978	9.506143	16.87686	5.38201	6.74137	8.544974	5.307938	8.758551
GTEX-11ILO-0126-SM-5A5LN	2.743014	4.582377	1.618994	4.19105	3.040562	10.25168	15.96905	6.867822	6.305018	10.16699	6.726365	8.951103
GTEX-ZE9C-2726-SM-57WB5	3.786421	4.831056	1.541964	4.352918	1.898276	13.59714	11.04177	8.267477	6.477806	11.74296	6.203763	12.98815
GTEX-WFG7-2026-SM-5SI7P	2.158321	3.687334	0.3574906	1.171226	6.164465	10.5844	16.82758	5.336687	7.345376	7.970155	4.470406	8.841292
GTEX-WYJK-0126-SM-3NMAB	2.403448	4.113052	0.1799749	1.458493	5.023496	8.136412	13.74947	5.691845	8.286833	7.008382	6.177239	9.229038
GTEX-XQ3S-1526-SM-4BOOC	3.682354	4.364216	0.242708	4.3285	1.962771	16.47014	19.68583	6.087802	7.383682	9.856221	5.526316	10.75639
GTEX-13PDP-0126-SM-5L3HD	1.909488	3.879822	0.4415439	2.658202	2.667321	11.37835	10.95529	8.861327	7.222527	9.817796	7.175201	8.118816
GTEX-YB5K-2126-SM-4WWDJ	1.483939	3.83693	0.1467599	2.430113	5.119292	9.282553	17.80246	5.852318	6.322618	7.778072	5.073882	7.872896
GTEX-11TT1-1826-SM-5EQLV	2.999755	4.56282	0.2110125	4.143966	2.906627	10.95704	14.0056	7.479611	7.088699	10.55342	5.471291	16.69395
GTEX-ZVE2-0226-SM-59HJB	1.968475	4.80569	0.2718253	2.068435	7.541161	11.38408	13.76045	8.690723	6.393345	10.42751	7.493251	8.684318
GTEX-ZLV1-1526-SM-4WWBC	2.173321	4.172191	0.477369	1.308393	4.183095	9.378497	13.63645	6.439906	5.74249	8.823606	5.21293	6.027342
GTEX-1314G-1326-SM-5BC6E	2.925504	4.234146	0.4176733	3.661159	3.444682	6.726365	10.58281	7.882273	5.231997	10.60188	6.415207	8.442565
GTEX-11H98-0126-SM-5EGHG	1.674684	4.997441	0.2247895	1.621435	4.649921	13.29008	19.27447	7.399483	6.145706	9.932405	5.867907	7.321737
GTEX-T2IS-0126-SM-4DM6O	5.031045	4.191428	0.3492624	3.065024	2.708449	14.08298	17.6077	6.766009	8.758551	9.748944	6.147602	10.34566
GTEX-12KS4-2126-SM-5FQUT	4.448798	3.81072	0.3391154	3.024897	3.295327	14.81324	16.55488	5.74989	6.902597	8.933619	6.839784	6.957251
GTEX-ZYT6-2326-SM-5GZY3	5.615206	4.475652	0.4053248	1.579012	1.606436	16.47014	13.26104	8.128601	8.852988	12.2232	6.94211	13.2171
GTEX-13OVJ-0826-SM-5J1OK	1.979528	4.091816	0.4204887	3.066754	3.679328	10.01568	16.01226	6.314917	4.673069	11.12848	5.125044	10.82223
GTEX-12WSH-1526-SM-5BC5W	1.867284	4.35443	0.3769505	1.348254	5.439151	12.91899	15.01191	5.591055	6.397311	10.44511	5.310488	7.996246
GTEX-WY7C-2326-SM-3NB2U	2.72703	4.465454	0.3315319	2.274416	6.521627	14.03947	10.25619	6.179731	6.528364	8.166998	6.204976	9.404664
GTEX-ZVP2-0326-SM-57WBP	1.57365	4.962564	0.3870975	1.759787	4.973189	12.36696	16.65136	6.792056	6.863364	6.914581	4.246178	11.97491
GTEX-XUYS-0126-SM-47JWZ	3.354608	4.731292	0.6339266	1.840262	3.445923	14.43866	17.51422	6.612252	5.243398	9.10143	6.769629	8.99013
GTEX-145MI-0526-SM-5O9A8	3.070093	4.275577	0.4602054	2.253493	4.525163	15.41	20.05072	6.336989	5.049914	6.367421	6.894606	6.799394
GTEX-12KS4-0326-SM-5EQ41	3.729933	3.315871	0.6660135	3.859483	4.442398	11.62141	18.69872	5.861007	5.906903	7.989518	6.340944	5.846023
GTEX-SJXC-0126-SM-2XCFF	5.613647	4.4732	0.5312054	2.531984	3.221541	14.10099	12.60371	6.352258	6.150687	9.539356	6.543922	8.770752
GTEX-131XF-2626-SM-5EQ6K	1.482742	3.542206	0.4700188	1.090494	5.005805	7.748013	18.03191	5.283382	8.865844	6.500806	5.482904	9.261409
GTEX-XPVG-2626-SM-4B669	2.196419	3.626818	0.2310261	1.450673	3.679328	10.95529	22.22567	5.84884	8.614242	8.137345	6.174782	8.432221
GTEX-139TT-2126-SM-5LZWC	4.126373	5.034776	0.4781392	2.699768	2.143258	16.71136	17.89104	8.389923	7.519105	9.341186	6.747031	9.944184
GTEX-Y3I4-1726-SM-4TT89	2.717974	3.95721	0.1717131	0.9689404	5.731286	10.20083	14.82997	5.666558	7.55615	8.727315	6.262788	6.6612
GTEX-13OVH-0526-SM-5L3E6	1.951074	4.994061	0.2933028	2.259454	2.880696	11.66513	15.68372	7.89286	7.40206	8.99013	8.071011	8.385742
GTEX-12WSN-1426-SM-5GCO6	2.775708	5.002945	0.5113502	1.577598	13.02102	18.10968	15.63003	8.948784	4.021987	13.17576	5.74022	11.00219
GTEX-ZXG5-0126-SM-5GIEU	1.606234	3.306769	0.6246171	1.256392	4.149702	8.646671	17.93309	5.688034	8.993659	8.676649	8.371137	5.481907
GTEX-ZYFD-0626-SM-5E44E	3.279895	3.852646	0.2223091	6.571503	3.626216	19.41812	15.50454	9.71766	5.692421	11.73668	8.010565	10.02732
GTEX-QDT8-0126-SM-48TZ1	2.42792	4.758359	0.9033177	2.564844	6.885661	7.445959	15.131	6.068543	7.127861	12.13197	7.035618	10.02732
GTEX-148VI-1626-SM-5SI6E	3.016757	4.503079	0.5757006	3.077469	3.205553	15.89036	23.35636	5.716712	5.912143	7.468561	6.781249	10.05978
GTEX-1122O-2126-SM-5EGIR	2.45665	5.314504	0.4760347	1.678556	2.929515	14.97024	6.9056	10.48817	5.953393	10.97954	7.470249	7.588438
TCGA-RP-A690-06A-11R-A311-07	3.97037	6.215114	0.2795243	2.917055	5.932724	6.097662	14.51217	6.245735	6.308254	11.02786	10.71923	3.651995
TCGA-ER-A19W-06A-41R-A239-07	54.27036	7.588438	4.637188	3.100865	17.3823	17.57828	15.70707	11.26356	9.356814	9.60639	7.698989	1.961939
TCGA-FS-A1ZS-06A-12R-A18T-07	6.363515	3.008248	3.684972	2.867256	3.737354	13.79617	21.72609	4.82133	5.589976	7.732891	5.97039	3.98969
TCGA-DA-A1I7-06A-22R-A18S-07	6.060562	6.024361	2.413507	4.483858	9.795312	9.041721	20.4516	5.995375	3.271053	6.439278	4.833689	4.165886
TCGA-BF-A3DM-01A-11R-A20F-07	17.6077	7.073675	6.133297	5.29094	2.140016	15.79785	22.94714	6.190957	5.775807	11.73454	8.306789	3.363689
TCGA-EB-A6R0-01A-12R-A32P-07	23.17166	8.310953	7.738283	7.011508	4.984394	19.57947	26.42763	10.91369	7.089454	7.371838	6.128381	2.441033
TCGA-QB-A6FS-06A-11R-A311-07	13.26356	5.455383	1.275214	1.681387	9.812003	31.56609	22.64673	7.763497	13.80828	12.4484	3.358273	5.582372
TCGA-EB-A3Y7-01A-11R-A239-07	8.103248	8.30289	0.722013	0.9220829	2.801557	22.48851	21.98439	9.364386	15.20774	20.05767	2.650682	9.78694
TCGA-WE-A8K6-06A-11R-A37K-07	4.959285	8.887687	2.804675	2.423888	3.96114	17.47069	9.839952	14.113	6.702872	7.933715	6.020582	3.630764
TCGA-EE-A3JD-06A-11R-A20F-07	18.86971	6.333101	3.139618	4.292918	27.89373	11.57961	13.61889	5.637924	4.014324	11.88667	9.292731	1.876996
TCGA-D3-A2J9-06A-11R-A18T-07	8.902004	10.31892	3.130429	3.522285	24.16326	7.13341	17.40205	6.316174	5.152256	8.689671	5.567098	1.385427
TCGA-EE-A29L-06A-12R-A18S-07	24.95385	4.244611	0.4309698	4.66878	1.228634	11.29648	23.93824	6.890112	8.254124	12.43054	4.698822	4.2079
TCGA-FR-A7U8-06A-21R-A352-07	14.7856	6.403314	1.959449	2.528119	6.306954	32.02755	20.35277	8.398451	7.748942	9.069836	8.209569	4.396975
TCGA-GN-A262-06A-11R-A18T-07	12.80151	6.378253	0.3618173	4.254291	1.143818	15.89799	24.2898	6.464346	9.215256	18.45107	4.23921	2.862936
TCGA-DA-A1I1-06A-12R-A18U-07	11.95326	4.236863	2.670836	6.067919	7.479611	15.4903	20.7772	7.785156	7.201621	9.212703	4.507571	1.558976
TCGA-EE-A29H-06A-12R-A18S-07	13.79617	8.327047	1.204991	2.930041	5.272867	19.62926	22.20167	5.06306	4.352918	22.53966	8.722992	3.349737
TCGA-ER-A1A1-06A-11R-A18U-07	12.71929	5.064022	1.611525	5.858167	41.43771	7.803453	26.58048	6.567216	7.807032	10.49278	6.057989	2.101929
TCGA-D3-A51G-06A-11R-A266-07	17.64706	4.431537	1.589987	7.055037	3.85023	10.94852	21.82359	3.569704	5.639101	11.28928	5.706079	2.021534
TCGA-ER-A19Q-06A-11R-A18U-07	11.8908	6.157092	2.479192	4.585323	9.693128	13.07719	34.39457	10.02141	7.658954	14.41687	5.058327	2.388229
TCGA-ER-A195-06A-11R-A18U-07	21.76071	4.232197	2.385889	1.67488	11.29285	10.10029	16.24468	3.983913	5.370385	8.457424	4.305982	2.979819
TCGA-EE-A2M5-06A-12R-A18S-07	9.935495	3.626818	2.95035	3.594849	5.832824	19.38363	16.90781	7.768931	5.737351	11.56357	5.032914	3.81488
TCGA-D3-A2JL-06A-11R-A18S-07	12.58517	11.26711	2.944793	3.804723	9.162406	23.13223	12.24563	14.50583	7.112955	14.51217	3.663168	2.569086
TCGA-FS-A1ZR-06A-21R-A18U-07	14.82008	7.858805	2.05559	3.898369	3.209891	14.34731	17.83866	9.382439	13.22734	8.958151	7.486541	1.930272
TCGA-HR-A5NC-01A-11R-A27Q-07	23.77619	7.456074	0.8454343	1.791992	3.922206	14.03058	18.69872	5.634682	8.453275	11.40145	4.28755	2.724757
TCGA-FS-A1ZU-06A-12R-A18T-07	31.91392	5.056398	1.365825	0.9005317	3.166178	34.25559	11.42611	4.948148	9.189722	10.02141	7.616813	2.209159
TCGA-YD-A89C-06A-11R-A37K-07	19.99081	5.091396	0.1193961	5.066801	2.301581	20.16333	16.14601	5.253788	7.246348	13.59714	4.505143	3.818288
TCGA-D3-A51N-06A-11R-A266-07	7.19853	9.514356	7.44936	1.235737	5.803224	16.06547	12.20558	24.18295	9.413559	15.33013	5.436539	2.203468
TCGA-DA-A1HY-06A-11R-A18T-07	8.791642	7.278137	4.182347	6.698713	2.615673	16.5983	13.76614	11.62724	4.525578	8.564686	5.655289	3.706369
TCGA-FS-A1ZY-06A-11R-A18S-07	11.75099	5.164988	0.6142949	2.812999	1.867849	18.38452	25.15192	5.799883	10.40692	8.911245	4.940597	3.392976
TCGA-ER-A19N-06A-11R-A18S-07	20.1769	5.241922	1.941878	3.4521	13.70372	21.70994	15.6913	6.876872	6.04215	9.739667	7.585084	2.512435
TCGA-FS-A1Z4-06A-11R-A18T-07	11.72646	3.17493	11.37835	3.880177	15.29221	9.967332	18.95004	4.760489	7.858805	5.442799	5.032914	2.217659
TCGA-EB-A4P0-01A-41R-A266-07	10.75296	9.307868	0.4120087	1.484432	3.924371	19.35973	11.02786	10.61537	7.442707	16.92513	5.975143	1.92216
TCGA-WE-A8JZ-06A-11R-A37K-07	6.263419	6.557475	0.6786441	6.465702	2.943135	17.63705	11.59122	11.84905	8.156284	4.430728	12.44383	1.606638
TCGA-DA-A3F8-06A-11R-A20F-07	7.144356	5.676553	4.616511	3.090068	17.57828	6.565824	16.27807	7.758136	6.527631	8.760839	7.16152	3.228595
TCGA-BF-AAP7-01A-11R-A40A-07	11.83241	5.643336	3.966792	1.815827	9.712181	22.91076	28.50708	8.654634	7.28139	11.71489	3.766493	4.005711
TCGA-DA-A1I2-06A-21R-A18U-07	8.7719	6.39526	5.271814	4.002728	3.816189	7.718695	11.68693	4.580284	7.027124	5.355075	7.422488	2.606667
TCGA-EE-A17X-06A-11R-A18S-07	17.26545	4.751178	2.117023	14.99835	2.865144	12.51663	61.95413	6.500806	15.62291	20.56594	4.359915	5.334608
TCGA-FS-A1YX-06A-11R-A18T-07	12.33922	4.4732	1.9977	4.322623	3.772663	14.6028	11.81609	5.385654	7.000793	6.951214	6.155731	4.299093
TCGA-ER-A2NF-01A-11R-A18T-07	5.945752	5.171794	2.090754	1.886473	7.597394	10.71585	20.20314	5.667658	6.323963	10.07105	5.432408	4.836436
TCGA-EE-A3J4-06A-11R-A20F-07	21.44264	6.165802	1.241476	7.127073	3.329739	6.356851	20.3258	6.170929	8.130467	5.990708	6.801513	5.178678
TCGA-DA-A1I8-06A-11R-A18T-07	7.574542	7.539513	1.85676	2.605145	5.596455	12.11015	22.92949	13.34285	3.366104	9.561499	5.647677	2.752467
TCGA-D9-A148-06A-11R-A18S-07	9.881082	8.006778	2.797328	6.187224	3.552862	16.17936	11.32236	7.474505	8.409067	15.15868	6.006134	2.821506
TCGA-EE-A2M7-06A-11R-A18U-07	4.406017	7.43599	2.359365	2.559692	6.68731	10.62881	23.50366	3.920773	3.278705	5.935036	4.348241	2.210469
TCGA-EE-A180-06A-11R-A21D-07	16.94344	4.292918	1.749591	3.607874	2.548525	9.556464	24.03861	5.65094	8.331158	7.033304	9.111158	2.068208
TCGA-EB-A5SH-06A-11R-A311-07	14.25369	3.589052	0.516344	3.763768	5.569277	10.91003	18.55249	5.821392	10.77292	15.05373	2.824679	5.562882
TCGA-D3-A3C8-06A-12R-A18S-07	13.56408	8.062397	4.350658	3.891425	26.02572	12.38876	13.94099	10.14581	5.897569	12.95509	4.742415	2.367288
TCGA-BF-AAP8-01A-11R-A40A-07	4.710737	10.24714	1.193377	0.4705028	3.025195	22.98435	8.467863	8.647747	7.625631	12.38876	6.098812	2.831065
TCGA-D3-A51T-06A-11R-A266-07	10.75639	7.983775	0.7339025	2.965592	5.067775	14.55724	12.46167	8.965291	7.187213	7.180867	8.93246	1.088504
TCGA-D3-A5GU-06A-11R-A27Q-07	11.28928	5.489232	0.8882612	3.180775	6.230275	11.25262	25.19875	5.549895	7.174345	9.262678	4.617422	2.73916
TCGA-FR-A3YO-06A-11R-A239-07	10.87554	6.617069	1.722647	1.81465	4.918787	17.1437	32.97914	11.56748	9.082492	11.12092	2.675418	5.915147
TCGA-D9-A3Z1-06A-11R-A239-07	12.1534	6.449784	2.009011	2.534912	10.48017	13.3641	15.51167	10.1035	5.949237	10.54382	7.974005	6.508566
TCGA-BF-A1Q0-01A-21R-A18S-07	12.90864	9.416226	2.010712	1.308836	5.148334	17.25641	13.93543	8.899545	6.330442	10.9203	6.695906	3.780233
TCGA-EE-A2MS-06A-11R-A18S-07	18.57555	9.529992	2.390965	7.590215	5.166907	17.83866	11.39005	8.98438	7.724111	5.831577	3.307666	3.241983
TCGA-LH-A9QB-06A-11R-A38C-07	11.01393	8.544974	0.7302993	6.561569	2.293853	12.06706	10.42274	9.307868	6.939095	7.687769	7.496637	3.158611
TCGA-BF-AAP4-01A-11R-A40A-07	12.21873	6.712954	2.14996	4.249102	6.345035	18.04749	28.17846	14.6866	8.247926	14.92787	4.502655	3.040837
TCGA-EE-A2GE-06A-11R-A18T-07	8.776286	6.111199	2.172258	3.25858	13.64731	11.49973	18.90311	7.496637	4.174136	8.113024	4.23921	1.993953
TCGA-QB-AA9O-06A-11R-A39D-07	11.51707	8.229667	0.9356872	1.23776	6.296606	18.41728	6.519599	17.3823	12.88856	7.536106	6.039842	3.123009
TCGA-XV-A9W2-01A-11R-A39D-07	23.85527	8.407055	2.466698	1.766273	2.183261	31.33815	13.82614	15.85167	9.921288	17.15364	6.419093	3.830714
TCGA-D3-A2JE-06A-11R-A37K-07	79.68608	3.829281	0.3287537	0.6026169	2.179757	27.54614	13.79617	6.331771	9.084875	11.37065	5.889569	4.026663
TCGA-FS-A1ZD-06A-11R-A18T-07	24.86425	4.807055	1.321084	2.516869	3.362503	7.821718	20.12325	2.594325	6.342232	6.109868	4.697917	3.669098
TCGA-EE-A3AF-06A-11R-A18S-07	17.02438	5.816845	1.628528	2.037881	6.402004	19.56718	19.08071	7.909215	10.3035	15.75219	6.277436	3.227465
TCGA-D3-A1QA-06A-11R-A18T-07	13.25851	5.601939	2.447559	3.65718	2.783223	13.24822	17.18126	4.959285	6.936182	8.850653	7.25265	2.039654
TCGA-D3-A2J8-06A-11R-A18T-07	12.67987	4.825732	8.778414	2.295242	24.47889	16.72934	17.86966	6.784147	5.46481	12.21873	4.914243	5.419027
TCGA-D3-A8GV-06A-11R-A37K-07	18.92692	7.924496	2.262211	8.459584	2.581887	24.66861	16.92513	16.29541	10.83392	14.79955	4.956479	5.215395
TCGA-D3-A8GE-06A-11R-A37K-07	8.482758	5.987122	1.341799	4.440412	8.738134	5.652019	24.03861	8.262383	3.410677	5.569277	4.512529	2.961727
TCGA-D9-A1JX-06A-11R-A18S-07	9.247742	5.849964	1.581638	4.908723	7.098857	9.361916	16.89853	6.534553	8.278837	7.284748	4.143208	3.025195
TCGA-D9-A1JW-06A-11R-A18S-07	13.23759	5.389777	3.855743	4.309911	8.709621	18.0995	14.06572	6.044582	7.765265	12.8261	4.971363	4.367686
TCGA-EB-A82B-01A-11R-A352-07	14.95538	6.308254	1.046252	4.373352	7.109898	16.71976	14.22323	6.314917	9.205188	9.869653	5.314504	7.625631
TCGA-D3-A3CC-06A-11R-A18S-07	14.15593	5.696174	0.7187226	0.4310927	3.864753	14.14377	17.92241	5.12219	4.771982	9.649337	5.729557	4.947198
TCGA-EE-A2MN-06A-11R-A18S-07	8.021953	6.745612	2.125232	5.730746	8.321026	14.26592	12.22773	6.424548	7.704359	8.800706	3.901231	3.095758
TCGA-FS-A4FB-06A-11R-A266-07	35.94612	6.933187	0.6856358	3.955398	12.89899	18.74467	20.29794	10.84087	9.976058	13.54756	5.454352	2.987956
TCGA-RP-A695-06A-11R-A311-07	10.29385	5.41482	0.4274274	0.9223091	4.410753	16.5811	15.13755	11.27836	9.125721	9.571811	5.675449	2.803668
TCGA-GF-A3OT-06A-23R-A239-07	8.493409	2.93827	3.040287	3.126435	5.074358	15.15868	27.15997	5.594333	5.080016	13.43369	5.499891	4.945339
TCGA-EE-A2GP-06A-11R-A18S-07	13.62462	5.97039	1.206415	4.292151	6.763905	8.573181	15.71451	6.030319	5.332603	11.68693	9.848316	1.925807
TCGA-DA-A1IC-06A-11R-A18S-07	7.02248	4.811321	1.148708	1.694987	2.928433	16.74704	30.18184	7.243197	7.725895	16.31207	4.867797	2.606191
TCGA-D3-A2JO-06A-11R-A18S-07	22.20167	6.358154	2.337249	7.520759	10.42914	11.24897	11.95715	6.832441	11.74296	14.70589	6.258438	2.51148
TCGA-EE-A3AA-06A-11R-A18S-07	15.33715	8.415451	5.474534	1.358029	8.542955	8.345742	18.26601	10.2624	6.325264	13.54199	7.241666	3.046419
TCGA-FR-A7U9-06A-11R-A352-07	18.77996	5.531638	3.57357	2.649124	9.13767	18.58676	11.81191	10.31892	7.155211	16.80151	3.947607	4.644848
TCGA-D3-A51F-06A-11R-A266-07	11.22734	6.835348	3.718471	5.158115	30.07834	8.904471	16.57266	7.396201	6.480545	8.491286	3.828576	2.438154
TCGA-BF-A1PX-01A-12R-A18T-07	15.6083	5.67871	3.054925	1.718539	9.998376	14.35973	33.10906	9.903902	8.892395	14.38533	3.732553	2.800518
TCGA-FS-A4FD-06A-11R-A266-07	24.24701	5.656376	0.8797475	1.44884	3.281639	16.83636	14.23506	3.406446	9.506143	7.075359	5.316501	2.527633
TCGA-D3-A2J6-06A-11R-A18T-07	17.08898	6.46852	3.28817	1.822491	4.371752	37.30936	21.16379	9.290089	12.80656	15.02641	4.990838	5.670988
TCGA-ER-A2NB-01A-12R-A18S-07	4.3099109	3.7265588	0.7891666	0.9356872	6.1000164	20.7624775	22.9843459	10.3881107	6.431407	14.6735459	2.7115513	6.4671354
TCGA-XV-AAZV-01A-11R-A40A-07	9.498245	8.654634	3.364293	1.740956	9.372216	12.87426	10.49278	10.66916	4.54535	9.915339	6.264693	4.95835
TCGA-GN-A266-06A-11R-A18T-07	11.26711	4.184601	1.905284	4.52069	11.60728	8.285859	14.97747	3.824392	4.458628	7.343712	6.164465	2.925238
TCGA-D9-A3Z3-06A-11R-A239-07	15.48282	7.801742	2.30379	3.353433	9.909744	16.01622	27.71795	8.590533	5.794197	11.39753	3.890757	4.062362
TCGA-D3-A8GL-06A-11R-A37K-07	12.88856	10.05102	0.8999541	1.07602	1.253176	13.94099	11.41687	7.444338	5.033828	3.585799	7.778072	2.503721
TCGA-EB-A4OZ-01A-12R-A266-07	5.150254	4.824894	2.347904	1.12928	8.373172	31.23223	17.20919	8.590533	6.402004	12.48444	3.057145	7.289446
TCGA-XV-AB01-06A-12R-A40A-07	11.2116483	5.2980486	0.729649	3.7447693	6.7427936	9.099212	18.3845203	7.4409106	9.8978768	10.2969279	3.1218802	4.644848
TCGA-BF-AAOX-01A-11R-A39D-07	26.71227	6.680273	0.3900486	2.124371	2.23153	17.80753	20.20314	4.72446	12.26785	21.38131	7.651946	4.194288
TCGA-EE-A2A0-06A-11R-A18T-07	26.6837	6.449784	1.571498	5.496707	12.1534	15.1942	19.61713	4.594481	3.630764	13.13869	7.604691	1.468882
TCGA-YG-AA3P-06A-11R-A38C-07	18.52442	6.820755	0.736552	5.770422	2.79894	20.56594	19.08071	4.940597	7.464332	8.021953	9.267521	4.420276
TCGA-D3-A8GR-06A-11R-A37K-07	6.441974	7.592042	0.6341003	4.158374	3.255047	15.67569	13.99977	12.59435	6.969313	10.0301	7.053519	8.221671
TCGA-EB-A5SG-06A-11R-A311-07	9.848316	7.978007	2.179312	5.648785	22.74996	11.28928	10.95529	11.33699	8.850653	10.74633	4.763998	1.627093
TCGA-GN-A4U7-06A-21R-A32P-07	14.74562	8.128601	0.8852949	7.430782	1.33322	28.20873	16.97046	15.15188	11.37835	31.67857	4.079925	2.891888
TCGA-D3-A8GI-06A-11R-A37K-07	7.432415	4.886909	0.5904084	2.172258	4.459395	12.37998	20.61984	10.71235	12.38876	7.669811	4.005711	6.132005
TCGA-D9-A1X3-06A-11R-A18S-07	18.88125	5.871866	0.4139913	1.117433	1.629535	8.292855	23.91778	4.937987	4.959285	7.722328	7.447667	2.971077
TCGA-Z2-AA3S-06A-11R-A39D-07	17.35224	7.251094	0.5752891	2.961144	3.578091	13.34814	28.29697	4.33201	7.400315	7.136653	7.302469	2.617664
TCGA-FW-A5DX-01A-11R-A27Q-07	62.5504	7.536106	0.8535667	4.423467	1.880557	12.59435	13.8832	5.699576	7.309065	7.778072	6.50483	1.963139
TCGA-FR-A729-06A-11R-A352-07	11.71077	7.548188	1.364206	3.269264	11.66726	8.30289	14.91414	5.186453	6.735607	6.507259	4.636279	1.451812
TCGA-D3-A8GJ-06A-11R-A37K-07	8.360514	7.432415	1.563725	5.376363	13.33792	13.36937	15.17991	10.63541	6.625401	11.41303	5.667658	3.901231
TCGA-FS-A1Z0-06A-11R-A18T-07	31.30179	5.141572	2.138238	3.051512	8.79625	12.54438	18.74467	5.533752	8.062397	7.466851	5.915147	2.067788
TCGA-D3-A1Q1-06A-21R-A18T-07	9.341186	6.961815	0.797177	3.259808	2.436265	23.22595	18.75654	4.71242	8.039118	10.49278	4.583653	2.114005
TCGA-FR-A8YD-06A-11R-A37K-07	14.44762	4.983445	0.9860237	2.1771	3.687672	18.20399	24.75819	10.19476	11.12848	10.1035	3.570365	5.130668
TCGA-EB-A6QZ-01A-12R-A32P-07	21.30288	9.328307	1.654307	1.864353	2.205179	18.86971	26.88923	7.286364	11.2598	16.62443	6.471092	3.260379
TCGA-EE-A2GB-06A-11R-A18T-07	17.27551	7.651946	2.674944	1.091184	2.564119	12.28532	21.58338	6.51252	4.523196	9.13767	10.76285	2.29016
TCGA-GN-A9SD-06A-11R-A40A-07	9.731644	8.245888	1.139787	7.050435	15.38136	15.63723	12.2143	10.67243	6.268508	9.94689	4.467526	1.931089
TCGA-D3-A8GP-06A-11R-A37K-07	17.11684	7.114438	0.7014265	1.941089	1.870591	34.39457	14.51835	8.71181	5.350924	11.58728	5.304307	2.297974
TCGA-ER-A19T-06A-11R-A18U-07	16.66846	8.140332	1.611899	6.996254	6.836852	21.53585	14.83344	9.037204	8.158182	14.62848	6.639234	3.615765
TCGA-ER-A42H-01A-11R-A24X-07	14.23506	8.158182	0.4387528	0.8389663	2.295242	16.31207	8.696196	6.085341	10.94519	20.4243	4.29064	3.626818
TCGA-ER-A194-01A-11R-A18U-07	8.3500528	5.9634421	0.5210423	3.1287134	7.9511283	37.82307	12.3485991	12.1189369	7.7907137	16.7470374	4.449181	8.2397366
TCGA-EE-A29T-06A-11R-A18T-07	3.788465	10.21607	3.542565	4.82133	8.904471	11.86957	14.97747	11.49385	4.063055	9.077442	7.014622	2.852811
TCGA-EE-A3JI-06A-11R-A21D-07	21.64718	6.691584	2.057672	3.429696	3.850926	9.108496	10.75982	4.641437	10.06828	3.847415	12.78219	2.098445
TCGA-EE-A2MK-06A-11R-A18S-07	2.689084	6.775347	2.128279	2.550422	7.620487	11.34458	12.55365	11.78723	6.074329	6.427251	5.086671	2.204767
TCGA-WE-A8ZN-06A-11R-A37K-07	11.09175	5.231997	1.214164	3.649991	6.940582	26.9166	17.00616	16.75623	13.12315	12.69003	3.180215	7.279833
TCGA-D3-A8GM-06A-11R-A37K-07	22.7153	5.63691	5.076255	4.865024	4.742415	10.66548	40.51606	7.756243	6.036258	7.289446	6.423167	4.156162
TCGA-FS-A1ZP-06A-11R-A18T-07	8.033367	6.065492	2.040458	8.852988	7.284748	15.47553	21.77601	4.853259	6.145706	10.10933	6.014605	1.725256
TCGA-EB-A551-01A-21R-A27Q-07	20.28483	9.405979	5.139602	16.71976	12.18816	11.63918	12.98029	6.782732	5.441736	6.667637	6.296606	1.485423
TCGA-DA-A1HW-06A-11R-A18U-07	14.38533	9.929672	1.597834	5.396007	8.828028	8.373172	18.39591	5.297	7.620487	6.711489	5.489232	1.691246
TCGA-EE-A184-06A-11R-A18S-07	11.29648	5.45638	1.284966	2.817824	5.236938	16.69395	12.03758	9.673749	7.551702	12.82139	6.190957	2.006452
TCGA-EB-A57M-01A-51R-A311-07	12.74313	4.764902	1.758658	4.011447	6.113699	11.31124	18.0673	5.354088	6.722879	8.175888	4.335816	3.576835
TCGA-RP-A694-06A-11R-A311-07	20.08411	7.13341	0.6107279	3.429106	8.383577	18.49593	14.454	8.636412	9.474286	13.4985	8.375215	3.4416
TCGA-FR-A69P-06A-21R-A311-07	16.30363	7.224103	0.7125168	3.432192	2.859783	15.09579	25.36258	4.703054	7.467725	6.408549	4.661086	2.232902
TCGA-ER-A19T-01A-11R-A18T-07	22.64673	5.088537	1.489732	1.364206	1.556561	23.07585	33.92216	5.324557	7.15207	9.828981	7.398652	5.878919
TCGA-EE-A20F-06A-21R-A18S-07	14.47307	6.600321	1.572937	4.750254	6.018105	30.22043	21.48858	11.60728	5.534876	7.273418	7.541161	1.970531
TCGA-EB-A3XC-01A-11R-A239-07	21.19625	9.252769	1.392345	1.499593	4.11126	18.56339	12.36696	11.30019	10.1607	27.60092	7.639602	3.304143
TCGA-EE-A3AH-06A-11R-A18S-07	12.58966	7.271795	0.6200304	2.503234	6.951214	10.48341	14.24134	8.638577	9.182179	11.47856	5.545692	2.926835
TCGA-BF-A1PZ-01A-11R-A18S-07	13.98809	6.734098	6.050822	3.867519	2.785276	19.03168	24.80114	8.665559	10.8239	8.93246	5.553031	4.146295
TCGA-FS-A1ZA-06A-11R-A18T-07	12.08846	7.078461	1.062585	4.732156	4.299894	14.31594	15.2356	5.65094	6.982884	7.501862	3.686328	4.230771
TCGA-EE-A3J7-06A-11R-A20F-07	17.47996	5.011416	1.402133	2.643595	2.101929	11.28928	14.113	9.205188	4.359124	5.415941	7.216163	3.760363
TCGA-GN-A26D-06A-11R-A18T-07	47.44189	5.093318	0.7409888	1.265916	2.562616	18.35207	12.39806	6.516822	3.867519	9.103828	6.235428	2.742228
TCGA-EE-A2A6-06A-11R-A18T-07	15.17316	6.484536	1.961517	2.039654	8.396408	15.77514	26.05064	9.853465	6.578181	9.601169	6.835348	4.110532
TCGA-GN-A4U8-06A-11R-A32P-07	18.92692	7.017735	2.144742	2.784796	10.13965	25.63801	14.03668	12.43951	8.002898	14.21159	7.84783	2.591785
TCGA-BF-AAP1-01A-11R-A39D-07	11.89469	10.05383	0.3348257	2.491635	2.341426	15.11664	8.841292	9.828981	7.84783	8.640844	6.896019	3.834932
TCGA-D3-A8GB-06A-11R-A37K-07	4.183857	9.629933	3.472695	3.890757	11.44775	24.56055	8.592753	14.28399	7.669811	12.27205	5.039433	4.088852
TCGA-EE-A2MP-06A-11R-A18S-07	13.17576	8.636412	2.380298	6.579488	14.09496	10.51808	15.65981	9.978889	5.776949	12.26785	5.120298	3.004417
TCGA-WE-AAA0-06A-11R-A38C-07	9.280333	5.823696	3.621621	2.030856	5.875296	16.29541	12.89899	8.988981	7.792514	24.82194	7.266996	2.635626
TCGA-ER-A2NF-06A-11R-A18T-07	5.841902	6.236614	3.571628	2.506137	4.967622	9.61421	15.01191	8.116795	6.39665	11.53234	5.652019	5.420063
TCGA-D3-A3BZ-06A-12R-A18S-07	11.56357	6.691584	4.385346	6.203763	9.701106	24.62574	20.40941	7.184013	7.465977	16.18728	3.854331	4.08739
TCGA-D3-A1Q4-06A-11R-A18T-07	18.65397	6.483254	2.134379	5.189297	5.330635	18.5184	17.05289	4.904187	4.52069	8.054684	7.481353	3.136788
TCGA-D3-A8GK-06A-11R-A37K-07	16.32883	4.913312	1.139553	2.94099	1.422642	16.61576	36.31519	7.266996	8.079554	9.720437	4.510023	4.347432
TCGA-BF-AAOU-01A-12R-A39D-07	13.19649	7.914801	1.032988	6.46852	4.055759	17.52896	14.30952	16.18728	6.041022	12.70476	3.84879	4.409204
TCGA-ER-A19F-06A-11R-A18S-07	21.56773	5.412637	1.274638	2.372844	3.738059	15.24928	18.20399	6.457851	7.479611	8.258244	8.860206	2.268534
TCGA-EE-A29E-06A-11R-A18T-07	21.77601	5.54878	0.7537724	11.20823	1.720388	14.90766	21.38131	6.590634	6.049612	12.76738	6.026706	3.380817
TCGA-ER-A19H-06A-12R-A18S-07	16.00829	4.700495	1.879384	5.009605	5.759086	12.45737	26.40088	3.291109	13.31206	13.24299	5.598565	1.660431
TCGA-ER-A2NC-06A-11R-A18T-07	21.27194	5.599738	1.813066	3.537421	11.92783	14.79955	22.14862	4.381306	5.306411	10.88911	3.800719	3.92294
TCGA-D3-A3C3-06A-12R-A18S-07	13.80828	5.188334	1.497333	1.05249	5.450208	35.62811	14.53152	7.939594	9.638153	6.776783	6.402004	3.141392
TCGA-W3-AA1Q-06A-11R-A38C-07	9.769727	6.230275	0.3502775	2.291537	4.964851	11.75874	13.17038	11.08477	5.744174	10.52766	8.915955	3.32208
TCGA-D3-A2JD-06A-11R-A18T-07	9.992882	5.67871	0.9009738	6.009752	11.1389	23.87626	22.98435	6.340944	8.014327	12.1534	2.79159	5.010518
TCGA-DA-A960-01A-11R-A37K-07	10.1248	4.769243	0.7792805	1.7564	2.075818	24.41537	8.962877	25.81165	10.40064	9.333511	3.748121	6.119846
TCGA-W3-A824-06A-21R-A352-07	7.697118	5.663144	2.333946	1.407579	6.221463	28.92924	14.47307	11.40527	7.23696	2.253271	5.84884	4.823133
TCGA-FS-A4F8-06A-11R-A266-07	11.75874	4.87874	2.57601	4.428287	17.03375	7.871881	16.08135	4.799831	8.744952	8.398451	4.017962	3.078602
TCGA-D9-A4Z5-01A-11R-A266-07	10.7363	4.225381	2.980386	3.574892	4.399744	7.978007	20.24371	3.960448	4.53458	7.625631	4.301431	6.212459
TCGA-BF-A5ES-01A-11R-A27Q-07	9.967332	6.144425	2.043	1.014239	5.996521	12.09731	31.19447	7.750781	10.18542	11.47107	5.755662	6.702872
TCGA-EB-A430-01A-11R-A24X-07	10.31892	8.802967	0.5526469	4.697047	3.351554	24.82194	13.02102	9.932405	6.524931	10.92391	5.579029	3.821695
TCGA-D3-A1Q9-06A-11R-A18T-07	87.81273	6.351598	2.733996	4.153057	4.661894	15.32298	15.05373	6.618455	5.157114	14.53808	5.436539	2.980956
TCGA-ER-A19K-01A-21R-A18T-07	14.79955	5.973938	1.006613	1.086029	3.966082	10.41633	30.67869	4.623363	9.720437	16.26887	8.379436	3.633979
TCGA-FW-A3I3-06A-11R-A21D-07	11.19012	4.201754	0.6598203	5.048044	1.915333	11.91978	13.20691	5.48394	8.960603	9.220328	5.359182	1.871003
TCGA-D3-A51J-06A-11R-A266-07	14.34731	6.979806	1.772646	4.739012	12.35308	13.33256	14.90092	14.33502	8.400684	9.447928	4.807922	1.973362
TCGA-GN-A8LL-06A-21R-A37K-07	8.670038	5.150254	0.3655255	2.079699	3.276914	13.66453	10.18224	5.741933	11.12848	10.13067	3.86196	4.713284
TCGA-EB-A550-01A-61R-A27Q-07	7.810622	5.21925	2.647117	1.776492	2.258612	11.69831	24.18295	7.130301	5.251839	8.7074	7.080056	4.720178
TCGA-D3-A3MR-06A-11R-A21D-07	7.590215	5.99187	1.210043	5.441736	11.72271	21.21173	8.621222	17.26545	12.43951	8.044801	5.180607	3.422933
TCGA-EB-A3XF-01A-31R-A239-07	11.58346	8.258244	2.744759	2.979253	5.040475	12.86438	24.80114	6.290186	5.632453	9.845511	8.523876	2.518833
TCGA-DA-A1I5-06A-11R-A18T-07	17.16324	8.991278	3.489528	7.583386	11.33341	11.75874	16.67713	9.408518	6.176056	12.6947	4.052782	1.880557
TCGA-YD-A9TA-06A-11R-A39D-07	25.56916	4.295252	1.987377	6.769629	7.532713	13.80828	24.71394	6.39665	7.030137	7.153634	4.076917	2.68354
TCGA-EB-A3XD-01A-22R-A239-07	6.582319	4.183095	1.975374	2.201271	9.514356	10.84087	34.53892	4.569355	6.937668	8.632326	3.797249	4.49034
TCGA-BF-A5ER-01A-12R-A27Q-07	14.6028	5.10765	0.6861676	1.732343	3.420528	28.09483	36.63726	7.381989	16.12172	11.655	3.4778	5.430303
TCGA-D3-A1Q8-06A-11R-A18T-07	18.21383	6.585003	1.293862	5.939797	9.212703	12.21007	20.55172	3.729933	4.56197	8.927896	4.686708	2.62663
TCGA-FS-A1ZF-06A-12R-A18S-07	27.1863	9.062755	0.7262839	2.633613	2.51387	36.15515	16.2203	9.379746	13.74947	16.22831	3.911037	3.794614
TCGA-D3-A5GO-06A-12R-A27Q-07	11.90726	6.991728	6.065492	3.344944	5.827131	13.43369	10.36922	9.627278	5.069645	10.17294	6.174782	2.688546
TCGA-FS-A1Z7-06A-11R-A18T-07	15.11664	9.964484	1.231475	2.912783	6.048359	12.54904	13.36937	9.065066	5.63691	8.075771	5.697197	3.866217
TCGA-GF-A6C8-06A-12R-A311-07	16.29541	9.32041	5.403338	1.845395	5.331605	20.69143	17.46082	11.72271	7.083125	12.36696	6.565824	3.144802
TCGA-D3-A1Q6-06A-11R-A18T-07	8.869206	6.25338	4.715896	26.88923	3.897701	13.41256	19.44278	9.15233	4.449908	11.54028	7.430782	3.565809
TCGA-XV-A9W5-01A-11R-A38C-07	21.16379	7.312593	1.656865	4.044769	3.843906	16.34575	12.88856	8.855363	8.239737	12.29469	6.644877	5.856386
TCGA-EB-A44N-01A-11R-A266-07	15.09579	5.227115	1.707073	3.124169	5.539122	12.45274	20.53662	6.692984	6.202417	10.10933	5.582372	3.188411
TCGA-BF-A5EP-01A-12R-A27Q-07	20.89316	6.295222	1.38634	1.677096	2.123044	29.34647	18.57555	6.371489	3.91451	14.8402	6.810516	2.83426
TCGA-FS-A4F0-06A-11R-A24X-07	12.41185	5.700635	1.42936	2.071143	0.9938139	8.243777	20.89316	4.014324	8.215527	6.839784	9.837184	2.219046
TCGA-EE-A29N-06A-12R-A18S-07	30.28904	5.046114	2.488268	2.650682	9.789698	19.38363	19.64184	8.549315	8.618898	41.22859	5.916319	1.952097
TCGA-EE-A2A2-06A-11R-A18T-07	16.71136	6.748447	1.267403	1.461324	5.461778	18.77996	15.44604	7.006817	7.558928	10.32207	6.438001	1.346095
TCGA-D3-A1Q3-06A-11R-A18T-07	8.785136	4.70816	1.19663	1.865476	6.766737	10.71585	24.10106	5.862767	5.475605	6.667637	6.825099	3.594193
TCGA-EE-A2MH-06A-11R-A18S-07	16.52174	7.383682	2.19513	2.479649	9.723242	21.08673	20.08411	15.58625	8.627761	13.64731	4.694455	2.047171
TCGA-D3-A8GQ-06A-11R-A37K-07	19.89901	8.201427	0.7009995	8.185661	3.265086	21.53585	14.76623	9.387793	5.182564	7.966359	4.48048	4.2079
TCGA-D3-A8GO-06A-11R-A37K-07	3.514043	11.29285	0.07960852	2.709983	7.275028	22.59324	6.951214	20.95233	9.280333	10.67243	4.800686	4.395831
TCGA-GN-A265-06A-21R-A18T-07	23.89603	12.92424	4.21316	3.167962	14.29079	20.11032	11.40527	10.90635	9.315155	12.15759	5.171794	1.758658
TCGA-W3-A825-06A-11R-A352-07	11.96582	4.140247	1.146787	6.683167	8.467863	14.57682	30.82673	5.088537	5.454352	8.34365	4.89775	2.161346
TCGA-D3-A51R-06A-11R-A266-07	31.30179	5.5295	0.422089	4.787176	1.439666	25.68738	16.63302	6.237894	8.845982	8.19949	4.410753	1.903664
TCGA-EE-A3JA-06A-11R-A20F-07	16.58947	7.779934	1.013452	6.133297	8.887687	14.77277	12.37123	6.724276	6.264693	8.720657	14.59638	1.414876
TCGA-EB-A44O-01A-11R-A266-07	17.5003	6.587868	1.923365	15.36692	1.761654	20.93673	13.68678	6.869317	8.845982	24.16326	9.295142	3.862663
TCGA-D9-A6EA-06A-11R-A311-07	20.14936	8.705162	3.622922	2.143027	2.30379	8.164037	15.38868	9.2027	4.904187	17.44055	6.231582	3.671704
TCGA-EE-A2M8-06A-12R-A18S-07	7.23696	6.684572	3.364293	3.954691	24.54097	6.467135	21.41208	7.525948	7.116033	6.294019	5.151248	1.762051
TCGA-EE-A29V-06A-12R-A18S-07	19.92399	6.948326	1.037361	7.481353	2.443404	29.37986	22.52393	5.824836	10.96548	9.094601	3.717801	5.79643
TCGA-EE-A20B-06A-11R-A18U-07	6.697253	6.586508	1.173418	3.888047	5.815669	11.16459	13.67596	5.787207	3.796578	7.169519	4.592801	1.97399
TCGA-EE-A3AC-06A-11R-A18S-07	15.65252	4.666191	2.753478	1.586838	5.385654	14.27805	12.25907	4.617422	6.768161	10.51506	7.370237	2.451409
TCGA-EE-A2ML-06A-11R-A18S-07	6.121013	6.217575	1.210043	6.405939	5.430303	7.097249	19.56718	9.242452	8.312888	5.462812	8.42182	1.322308
TCGA-EE-A2MT-06A-11R-A18S-07	27.89373	5.089443	2.079256	1.174751	2.185419	19.19058	25.06668	6.306954	5.95044	15.14484	5.722856	5.110522
TCGA-EE-A2GH-06A-11R-A18T-07	13.32214	8.937149	1.392666	2.859181	17.64706	18.81477	10.57276	8.920815	11.14615	7.166251	5.539122	1.751443
TCGA-EE-A185-06A-11R-A18S-07	10.90635	5.589976	0.7465621	1.758658	1.278803	26.22747	31.98993	5.832824	5.841902	10.37871	5.910419	4.179288
TCGA-ER-A19D-06A-11R-A18S-07	18.75654	3.411921	1.426801	5.161994	8.34365	12.63685	35.99734	3.212155	6.618455	4.537088	3.009363	4.294444
TCGA-EB-A5UN-06A-11R-A311-07	6.825099	8.033367	2.57943	2.186755	2.490715	17.8799	14.6928	14.75242	6.285182	20.96731	7.898181	1.910472
TCGA-EB-A553-01A-12R-A27Q-07	5.419027	6.053274	0.6594964	2.588325	4.577742	40.93566	7.292645	25.45574	13.07205	17.89104	3.871814	6.317437
TCGA-ER-A199-06A-11R-A18T-07	9.823265	5.695105	1.827498	3.638573	13.65323	12.71929	18.84727	6.048359	8.577543	9.869653	4.37579	1.375759
TCGA-3N-A9WD-06A-11R-A38C-07	6.67478	4.944424	2.434361	3.433465	7.127073	8.7074	10.29693	9.616722	5.265034	12.6126	5.988305	2.79788
TCGA-ER-A3EV-06A-11R-A20F-07	22.87308	11.97047	0.7644305	9.257582	5.324557	24.75819	17.3324	5.011416	6.443893	10.30979	3.802732	9.532589
TCGA-D3-A3CF-06A-11R-A18T-07	15.85933	7.444338	2.160107	4.405204	12.96486	17.95466	16.56327	7.675088	5.83852	14.20545	6.202417	3.190713
TCGA-EE-A2GR-06A-11R-A18S-07	14.44762	5.993029	0.6941526	0.4452841	1.053955	12.36696	18.90311	5.896308	9.673749	7.459368	12.83551	2.03163
TCGA-BF-A9VF-01A-11R-A37K-07	13.18575	10.83071	0.1478427	5.080016	1.898076	24.39537	20.70577	19.2979	12.93433	18.50724	3.342535	3.640577
TCGA-EE-A2GU-06A-11R-A18T-07	13.14909	4.995533	2.106214	1.928231	7.427362	9.330832	11.13546	5.380419	5.026342	5.916319	7.702696	3.30532
TCGA-YG-AA3N-01A-11R-A38C-07	10.27489	5.614175	1.20948	3.526696	10.53728	8.892395	17.47069	7.845984	11.72646	8.86466	5.355075	3.855743
TCGA-ER-A42L-06A-11R-A24X-07	6.695906	8.536686	2.413507	3.446538	17.1437	13.12315	25.81165	11.96157	4.863158	12.78689	4.446767	2.861348
TCGA-D3-A3C1-06A-12R-A18S-07	3.0246	8.107051	1.023078	3.524232	4.739882	10.58922	16.65976	8.459584	3.471393	15.54199	5.969212	2.954139
TCGA-EB-A5SE-01A-11R-A311-07	17.23729	8.23784	0.7917335	2.761795	2.083883	14.92132	23.43131	3.664507	8.062397	10.60865	7.646604	3.996984
TCGA-EE-A2MI-06A-11R-A18U-07	5.946943	6.206196	2.148631	2.070531	9.142486	9.077442	19.46758	5.149246	2.547553	7.405524	5.387726	2.876953
TCGA-WE-A8ZQ-06A-41R-A37K-07	14.57682	8.86466	0.3324869	5.944577	2.054351	8.379436	10.4355	7.22093	8.702998	8.140332	6.356851	1.679981
TCGA-ER-A193-06A-12R-A18S-07	10.75639	8.740286	1.792558	1.441349	7.310828	9.200109	21.64718	8.091259	8.34365	14.2971	6.204976	2.427221
TCGA-D3-A8GD-06A-11R-A37K-07	10.19168	12.30802	6.900426	6.893087	16.97901	10.64539	10.84426	14.91414	7.262182	10.49918	4.792607	2.488779
TCGA-EE-A2ME-06A-11R-A18T-07	12.35778	5.012371	2.692041	6.232877	25.66156	6.001404	19.64184	4.949046	4.664496	8.278837	4.275954	1.968895
TCGA-3N-A9WB-06A-11R-A38C-07	12.8453	8.021953	0.6130494	1.97828	1.195052	24.2248	7.476221	16.70224	7.844149	11.71077	6.547992	3.874624
TCGA-EE-A29P-06A-11R-A18T-07	15.45355	5.75101	2.700292	3.360709	13.84909	11.05601	16.93393	6.717166	6.248321	6.483254	7.287855	2.392889
TCGA-EE-A2MM-06A-11R-A18S-07	11.91978	5.01434	1.949636	16.08135	3.439079	5.545692	13.83177	0.9227555	5.660854	13.22734	8.867027	2.977084
TCGA-EE-A3JB-06A-11R-A21D-07	23.93824	8.09921	5.462812	1.948767	7.268649	13.13869	13.15419	8.368923	5.781609	14.35388	8.538776	2.595242
TCGA-EE-A29W-06A-11R-A18U-07	20.12325	4.905962	0.8249284	18.48452	3.116775	13.53669	18.46179	4.820453	7.044184	6.308254	5.113373	3.168547
TCGA-EB-A3XE-01A-12R-A239-07	9.789698	7.180867	0.851512	1.661195	5.426275	18.19295	13.01609	11.2598	6.320114	12.22773	5.188334	6.919883
TCGA-GN-A26C-01A-11R-A18T-07	9.029854	6.325264	5.372357	3.512178	13.4822	8.235838	12.37998	7.10347	2.944793	9.269943	5.279938	2.595724
TCGA-FR-A726-01A-11R-A32P-07	22.25008	5.773586	0.5742072	7.000793	2.619135	10.56309	23.48595	8.162027	6.940582	8.731608	4.50843	3.286407
TCGA-EE-A183-06A-11R-A18S-07	9.15233	5.87652	1.259821	2.062322	11.05234	12.90373	48.55351	5.97988	9.64655	14.39804	3.532429	4.638026
TCGA-ER-A3PL-06A-11R-A239-07	6.994685	6.712954	1.84064	1.617937	3.897701	15.32298	13.02589	9.932405	6.197266	6.245735	7.532713	2.04258
TCGA-DA-A95W-06A-11R-A37K-07	9.673749	6.813476	0.4125129	3.851625	4.282157	19.56718	8.130467	11.7666	9.432001	9.40072	6.39665	3.43037
TCGA-D3-A2JA-06A-11R-A18T-07	7.803453	5.333637	10.92391	3.642619	12.13197	11.62348	17.68406	5.488237	4.990838	11.47856	4.548698	2.260856
TCGA-FW-A3R5-06A-11R-A239-07	19.17874	9.029854	1.384509	1.62286	4.425111	18.15072	10.32847	7.669811	6.203763	12.5397	10.17294	3.598121
TCGA-W3-AA1W-06A-11R-A38C-07	7.579835	4.847001	3.249669	9.909744	21.91932	11.23093	14.37291	10.53382	6.441974	7.912882	6.610116	2.925771
TCGA-EE-A2GL-06A-11R-A18S-07	11.96582	5.852318	1.008292	3.037488	14.84624	8.107051	15.89799	6.879833	7.651946	8.805367	5.736223	2.052204
TCGA-EB-A97M-01A-11R-A38C-07	12.88856	6.444518	0.9195809	1.403751	5.415941	19.11753	31.52799	8.632326	8.733795	14.60907	3.918668	4.766634
TCGA-EE-A20I-06A-11R-A18U-07	16.81006	5.822548	5.937456	1.708151	4.012189	17.42122	18.98488	5.084759	7.078461	6.209917	4.612169	4.745853
TCGA-D3-A5GT-01A-12R-A311-07	8.970054	10.33795	0.1971238	2.29615	1.905692	25.63801	7.951128	14.41687	8.974763	9.64655	5.167906	4.777336
TCGA-ER-A3ES-06A-11R-A20F-07	10.21892	6.096413	0.1596537	4.154607	1.379757	15.11664	14.35388	8.442565	5.91988	9.839952	16.09771	3.052062
TCGA-ER-A2ND-06A-11R-A18T-07	4.729602	11.40527	1.25683	3.44095	3.519813	28.7145	12.54904	28.6276	12.66992	11.10264	3.888047	6.990235
TCGA-EE-A2GI-06A-11R-A18T-07	12.57634	7.479611	3.144219	9.598635	27.15997	11.983	13.60282	8.892395	8.904471	8.282764	5.768129	2.13352
TCGA-EE-A29X-06A-11R-A18T-07	8.124694	6.621269	2.44669	4.205652	6.961815	9.831745	26.25182	5.088537	6.091545	11.87817	3.174307	2.422472
TCGA-D3-A8GN-06A-11R-A37K-07	9.601169	8.183716	2.072837	9.43453	9.823265	23.95856	9.487805	16.32883	7.615143	7.622105	4.183857	4.12535
TCGA-D3-A1Q7-06A-11R-A18T-07	18.74467	5.031996	7.522465	5.691845	15.08893	6.952858	21.42765	5.37834	8.166034	8.189612	5.257868	2.759243
TCGA-FS-A1ZJ-06A-12R-A18S-07	32.14729	4.509226	0.759465	4.288291	3.010486	23.22595	9.189722	3.079728	6.847191	9.903902	4.209351	3.567108
TCGA-XV-A9VZ-01A-11R-A38C-07	3.34613	4.172609	0.4734321	2.917055	1.446568	9.96177	27.38018	3.550283	9.814894	8.674358	4.644848	1.385717
TCGA-D3-A2JC-06A-11R-A18T-07	6.775347	7.644894	1.872575	2.817824	6.222732	13.73796	16.5131	12.63685	10.68544	6.425904	6.649243	2.297065
TCGA-EE-A3AD-06A-11R-A18S-07	9.548369	7.243197	1.204745	1.841077	1.016786	10.13665	16.37899	6.477806	4.822239	7.19853	8.323056	1.879384
TCGA-WE-AA9Y-06A-12R-A38C-07	8.780716	5.684229	0.8968615	5.504018	6.546618	17.46082	13.70949	9.775526	3.667796	9.856221	4.903238	4.186892
TCGA-EE-A181-06A-11R-A18S-07	14.17403	6.813476	1.949636	1.935038	8.358413	11.40527	16.12987	7.83108	8.528216	8.15227	6.230275	2.36825
TCGA-EB-A82C-01A-11R-A352-07	28.65571	5.199874	0.820775	0.8635441	1.717039	23.95856	15.67569	6.897493	8.052753	11.1389	6.513979	2.852271
TCGA-WE-A8K4-01A-12R-A37K-07	6.884167	8.031508	5.017971	6.301791	7.150504	9.227839	19.66614	10.65188	9.654477	12.05902	6.144425	3.694379
TCGA-EB-A6L9-06A-11R-A32P-07	13.05138	5.426275	5.821392	4.469148	19.19058	13.51463	20.79092	6.520921	6.432717	11.12092	3.093569	5.254798
TCGA-ER-A2NE-06A-21R-A18T-07	23.09455	6.379546	0.9374372	5.42111	1.332355	24.12134	16.07382	6.340944	10.25012	24.97577	6.661934	4.702207
TCGA-FS-A1ZN-01A-11R-A18T-07	8.91358	6.987392	1.022965	3.205271	1.721106	9.800765	26.27777	8.169899	6.496714	8.955683	6.95885	2.946456
TCGA-EE-A2MQ-06A-11R-A18S-07	7.818041	5.145416	1.388878	3.049295	3.750879	7.087944	20.66198	6.663379	5.559567	8.373172	5.531638	1.666588
TCGA-D9-A6EG-06A-12R-A32P-07	7.424099	7.958585	0.7266239	1.576079	1.872223	12.85506	50.73904	8.645595	8.016266	6.600321	8.413326	4.204104
TCGA-EB-A4OY-01A-11R-A266-07	7.437647	5.685332	0.3170553	0.5254681	4.137985	22.09906	12.46167	8.107051	7.235368	9.323004	3.868942	9.222974
TCGA-DA-A3F2-06A-11R-A20F-07	5.174721	3.990412	2.484387	2.593346	30.49991	7.920619	21.55131	6.841277	5.978648	8.863554	2.572544	3.932091
TCGA-FR-A3YN-06A-11R-A239-07	5.734031	6.097662	2.79894	7.310828	4.532087	17.01511	19.76904	7.150504	3.950457	11.40936	5.208405	3.036916
TCGA-FW-A3TV-06A-11R-A239-07	10.07998	9.182179	1.882153	2.815725	5.400235	17.07056	31.49015	10.21304	5.617343	8.614242	12.08422	1.768889
TCGA-FR-A8YE-06A-11R-A37K-07	6.585003	6.118616	1.051441	9.474286	24.86425	7.257422	24.69302	10.54382	5.447043	10.57952	5.030108	2.211341
TCGA-FS-A1ZK-06A-11R-A18T-07	19.87159	5.595418	0.7954095	2.591276	1.402771	15.90627	17.26545	9.325662	7.62737	9.976058	6.792749	3.646033
TCGA-EE-A17Y-06A-11R-A18T-07	19.61713	5.770422	1.820919	4.408416	2.129134	23.35636	21.11674	5.481907	4.839897	7.597394	5.869617	2.344222
TCGA-GN-A267-06A-21R-A18T-07	28.68472	7.855246	2.077546	2.606667	4.880568	26.9166	9.895023	12.88856	10.21607	11.13546	4.285975	4.059394
TCGA-D9-A4Z6-06A-12R-A266-07	11.86957	6.530475	3.764486	7.200095	1.570488	19.80503	27.68789	7.501862	9.37477	8.356421	4.586171	3.608519
TCGA-EB-A4IQ-01A-12R-A266-07	13.08721	3.953298	1.236948	2.934992	2.077546	13.52025	25.83423	6.366135	9.616722	9.679183	4.479689	3.921501
TCGA-FS-A1ZB-06A-12R-A18S-07	23.19006	4.353649	1.844998	6.009752	7.952977	15.38868	33.60129	8.321026	12.21873	11.28204	4.27903	3.389378
TCGA-EE-A182-06A-11R-A18T-07	7.305796	4.147828	1.087553	1.832957	6.735607	15.94506	48.86654	9.755926	12.54438	9.941423	2.243331	8.156284
TCGA-ER-A197-06A-32R-A18S-07	12.99575	4.777336	1.687936	8.869206	11.79135	13.98204	14.13153	5.908108	7.29423	16.14601	3.743465	4.018652
TCGA-EB-A3HV-01A-11R-A21D-07	7.643112	5.837341	1.117722	3.053241	4.913312	13.45008	29.05686	7.776176	6.557475	10.71923	3.845317	5.898658
TCGA-EB-A4XL-01A-11R-A27Q-07	9.140033	5.306411	2.024124	5.753392	4.234518	11.08477	20.86333	5.145416	8.71181	10.96548	8.542955	1.70191
TCGA-WE-AAA3-06A-11R-A38C-07	19.49153	6.136895	1.501591	3.437833	6.987392	15.6913	12.17927	11.29285	8.538776	9.736998	4.543683	3.128713
TCGA-BF-A3DJ-01A-11R-A20F-07	8.231778	7.658954	4.325836	11.00047	6.296606	12.71457	24.58433	10.71585	5.736223	10.99364	7.324206	2.188927
TCGA-EB-A41B-01A-11R-A24X-07	10.19168	9.998376	1.74847	3.577454	2.184968	19.89901	12.47526	8.943909	7.943372	12.66082	7.106662	6.649243
TCGA-EE-A2GT-06A-12R-A18S-07	13.84344	5.294992	0.9766774	3.445308	13.26356	6.149498	22.53966	5.698324	8.177755	13.6926	4.966693	1.276137
TCGA-WE-A8ZM-06A-11R-A37K-07	4.441994	11.42055	0.6768549	5.186453	1.531355	12.83551	17.83866	6.096413	3.906153	7.572824	7.072209	1.948373
TCGA-W3-AA1R-06A-11R-A39D-07	15.8365	9.118379	1.253176	1.346359	3.246739	25.90607	11.70234	8.258244	6.46171	17.19036	6.39665	1.788541
TCGA-EE-A2MG-06A-11R-A18T-07	9.455966	7.38862	1.727526	4.997441	19.03168	6.384847	19.2027	8.756154	6.784147	15.50454	6.756899	2.1771
TCGA-FS-A1ZZ-06A-11R-A18S-07	12.59435	5.384608	1.720757	8.758551	2.047599	12.21873	11.75099	5.391812	7.376939	9.39556	8.491286	2.38124
TCGA-D3-A5GL-06A-11R-A27Q-07	13.32214	7.558928	1.70191	3.344292	2.273554	22.00121	28.41964	11.1575	7.144356	21.50509	6.158205	3.033558
TCGA-WE-A8ZX-06A-11R-A37K-07	16.31207	6.439278	1.407267	2.0762	12.72874	13.4177	12.24136	6.091545	10.56309	13.21196	6.804506	1.646275
TCGA-EE-A2GN-06A-11R-A18S-07	10.25325	5.354088	1.412683	1.817412	4.235296	9.519408	26.25182	2.729382	6.400644	9.952788	7.080056	3.890757
TCGA-EE-A2GM-06B-11R-A18S-07	26.71227	8.698455	0.6893973	2.606191	2.753478	15.77514	25.68738	5.601939	7.171118	11.63525	6.174782	2.140867
TCGA-EB-A85I-01A-11R-A352-07	6.807514	8.205309	6.366135	3.776186	5.962252	22.20167	24.82194	16.18728	4.06889	17.31332	4.429104	6.40985
TCGA-DA-A95V-06A-11R-A37K-07	11.47484	7.432415	0.9546155	2.341855	7.036367	17.56864	13.3641	8.358413	5.668769	10.41633	3.939799	4.567722
TCGA-GN-A4U9-06A-11R-A32P-07	28.35887	5.667658	1.412977	0.8768823	4.246933	31.79472	16.5131	3.97962	9.439858	6.88276	4.296763	2.180168
TCGA-ER-A198-06A-11R-A18T-07	21.85527	5.510521	2.468147	4.359915	5.386657	13.56408	23.00241	4.686708	13.6587	7.432415	6.833936	2.733996
TCGA-RP-A6K9-06A-41R-A352-07	3.956149	8.434331	1.336892	0.9839527	9.875435	9.390332	18.01618	6.690147	5.266002	12.87426	8.478318	3.307057
TCGA-EB-A42Z-01A-12R-A24X-07	12.61756	9.469117	1.584081	4.277475	3.568399	16.94344	15.84409	9.234989	5.29094	13.50949	6.363515	4.72446
TCGA-EE-A3J8-06A-11R-A20F-07	8.321026	7.428981	0.3991354	8.331158	1.091453	7.981918	12.43951	4.717604	3.211544	12.87426	6.762556	1.040862
TCGA-EB-A431-01A-11R-A266-07	21.98439	6.785633	2.969358	8.91358	2.050535	25.31698	20.43795	8.573181	6.157092	12.4484	6.155731	2.832156
TCGA-D9-A4Z3-01A-11R-A266-07	16.88977	5.468167	0.6024834	2.945875	3.397317	14.53152	11.12848	6.981344	11.08792	8.025956	5.47659	2.240633
TCGA-EE-A3J5-06A-11R-A20F-07	12.71929	7.117577	1.82902	4.933463	7.407179	22.80164	15.66765	9.184844	7.529459	10.21892	5.396007	2.569556
TCGA-D3-A2JB-06A-11R-A18T-07	15.27812	6.40985	2.538301	4.106066	21.95155	16.92513	15.06759	7.548188	10.80344	9.935495	5.795291	2.937173
TCGA-EB-A4IS-01A-21R-A266-07	15.67569	5.331605	4.190672	6.622641	14.75242	9.935495	21.0716	5.656376	7.13971	8.037027	5.561767	1.662569
TCGA-DA-A1HV-06A-21R-A18S-07	10.52128	8.404886	3.347299	4.997441	9.850782	17.51904	12.52143	7.765265	6.158205	12.27205	5.270838	2.136597
TCGA-WE-A8K5-06A-11R-A37K-07	31.64193	6.296606	1.200297	4.197237	6.143194	20.14936	15.55716	9.333511	13.08721	15.86695	6.196037	4.295971
TCGA-BF-A1PV-01A-11R-A18U-07	48.44979	5.21925	0.4718757	1.269981	2.141735	13.34285	15.64485	3.901231	6.473752	14.6028	5.958571	3.358899
TCGA-EE-A2A1-06A-11R-A18T-07	9.616722	5.822548	4.395831	2.649638	14.04226	8.70069	16.00829	4.910539	5.121227	9.003434	5.625949	2.477732
TCGA-GN-A264-06A-11R-A18U-07	16.09771	7.002388	0.4954064	5.635794	2.473905	11.18647	13.83177	6.237894	6.206196	6.715699	4.504321	3.714456
TCGA-W3-AA1O-06A-11R-A38C-07	15.21463	7.704359	1.342722	0.9785336	2.765994	17.77754	27.15997	15.96905	8.201427	17.94403	5.849964	2.573542
TCGA-EB-A5FP-01A-11R-A27Q-07	20.00378	9.670827	0.5446279	2.494975	0.9897789	16.50422	19.85815	7.553442	7.203184	18.86971	8.333255	2.915456
TCGA-FS-A1ZW-06A-12R-A18T-07	20.33909	10.36922	2.012802	7.407179	11.68693	13.00118	16.47916	4.905962	4.11567	9.516933	8.614242	0.6428381
TCGA-EE-A20C-06A-11R-A18S-07	6.738323	4.867797	2.091579	0.2114507	2.203893	11.15375	23.04024	7.564214	5.77815	10.79677	5.878919	3.857091
TCGA-EE-A29B-06A-11R-A18U-07	24.07963	5.525264	1.024536	0.5831245	4.177844	16.04969	18.59744	6.556122	14.97024	10.79677	5.929293	3.880869
TCGA-D3-A5GS-06A-11R-A27Q-07	13.42814	6.990235	2.115287	3.598728	6.864884	27.1863	12.34397	9.611588	9.714842	9.230237	7.83108	3.328571
TCGA-D3-A2J7-06A-11R-A18T-07	7.579835	6.295222	8.27466	1.585428	5.609752	17.5003	16.69395	9.703959	5.760217	10.52766	3.495231	2.143027
TCGA-BF-A5EQ-01A-21R-A27Q-07	15.46834	8.118816	1.665902	2.305104	7.163179	13.87194	15.87387	7.111442	8.693965	8.136412	5.823696	4.184601
TCGA-DA-A95Z-06A-11R-A37K-07	20.39524	4.785403	0.4536733	2.84323	3.332859	18.54133	8.235838	9.40072	14.77924	10.25012	5.92345	4.065343
TCGA-GN-A4U3-06A-11R-A32P-07	14.81324	10.903	0.8438471	1.705581	2.824157	13.4177	11.79932	8.663498	6.885661	10.62518	7.469397	1.442651
TCGA-EB-A24C-01A-11R-A18T-07	11.90726	6.759752	1.756767	3.150501	2.110476	10.01568	21.91932	5.595418	7.960574	7.287855	7.078461	2.903234
TCGA-EB-A24D-01A-11R-A18T-07	20.69143	4.964851	0.3365062	3.472695	3.65589	10.96548	11.42426	7.32257	6.907878	5.763701	4.830156	2.806739
TCGA-GN-A4U5-01A-11R-A32P-07	6.51252	6.481909	5.981088	4.979775	7.623863	13.21196	25.85773	10.366	5.141572	11.84097	5.231997	2.928433
TCGA-D3-A5GN-06A-11R-A27Q-07	19.10496	6.811971	2.318799	3.848093	4.456211	19.17874	17.19036	7.608101	4.345907	9.210219	7.187213	3.106495
TCGA-EE-A2MJ-06A-11R-A18S-07	23.60052	6.475142	1.476865	4.11862	14.96298	10.10933	15.15868	7.053519	14.58369	10.32517	5.294992	2.050535
TCGA-EE-A17Z-06A-11R-A18S-07	27.04961	4.0837	0.1547505	2.523308	1.832558	15.58625	37.7687	3.413194	13.18575	12.5351	5.147395	3.577454
TCGA-EB-A299-01A-21R-A18U-07	4.716734	5.712659	1.089009	4.493664	4.015052	10.75639	22.59324	7.639602	5.648785	10.85118	5.812287	2.355744
TCGA-FS-A4F5-06A-11R-A266-07	9.348797	7.33878	1.436778	5.945752	2.522811	15.52693	8.751583	8.564686	5.197097	11.05601	4.445278	2.443892
TCGA-ER-A19A-06A-21R-A18U-07	7.546491	4.412365	5.413744	3.716412	26.32691	6.21884	20.7772	4.127513	4.466726	7.177659	4.757912	2.167056
TCGA-BF-A5EO-01A-12R-A27Q-07	18.10968	5.357129	1.174483	5.331605	5.147395	19.96338	23.58104	9.205188	13.21196	13.18065	3.632694	4.988097
TCGA-GF-A769-01A-32R-A32P-07	17.41191	3.867519	0.7863804	2.16575	2.535395	28.09483	28.86975	4.756225	7.743485	11.82817	5.133697	3.622286
TCGA-XV-AAZW-01A-12R-A40A-07	25.71101	7.356963	0.4463647	4.378945	1.961517	21.66402	16.83636	10.60526	8.740286	17.29442	5.734031	3.013273
TCGA-GN-A8LN-01A-11R-A37K-07	10.7363	5.767028	0.5336296	2.920889	4.35674	12.89393	12.6126	9.015351	7.680421	9.558982	10.4484	1.598854
TCGA-EE-A2MR-06A-11R-A18S-07	10.8963	5.286971	1.931451	4.571054	23.13223	6.937668	14.10691	4.147828	4.838128	11.70234	5.357129	2.100989
TCGA-EE-A2GC-06A-11R-A18T-07	11.15375	7.952977	1.608393	12.85028	10.25935	10.38811	14.46686	4.573623	7.517382	8.785136	7.275028	1.759045
TCGA-EE-A2MD-06A-11R-A18T-07	19.78185	6.711489	1.158994	22.87308	4.710737	19.56718	13.86031	6.775347	11.30019	11.05954	8.740286	3.272831
TCGA-WE-A8K1-06A-21R-A37K-07	23.41309	5.964629	2.612138	7.222527	9.532589	19.65366	8.573181	9.529992	17.44055	9.290089	6.149498	3.517282
TCGA-D3-A3C7-06A-11R-A18U-07	6.542465	6.553309	0.8334382	3.532429	11.21165	10.94852	17.78721	13.24822	5.860411	12.74313	3.132227	2.263714
TCGA-EE-A3JH-06A-11R-A21D-07	7.534309	6.47917	2.114402	4.761375	21.39752	11.03483	16.41141	8.925534	6.586508	9.010615	3.941981	2.020267
TCGA-FR-A8YC-06A-11R-A37K-07	6.911589	5.609752	0.2548716	4.949046	5.824836	15.52693	11.44354	5.704953	8.482758	10.66548	5.680977	2.058927
TCGA-EE-A29D-06A-11R-A18T-07	4.057156	6.711489	1.395131	1.617937	2.247842	15.31558	36.9133	8.659114	9.918454	12.56726	6.74137	2.585375
TCGA-FS-A1Z3-06A-11R-A18T-07	11.64293	9.706699	0.8652551	4.607082	2.175759	15.01191	22.76718	4.778171	5.431356	7.729445	6.457851	1.749591
TCGA-WE-A8ZY-06A-11R-A37K-07	7.230747	6.519599	6.112407	1.668783	2.747881	8.358413	15.82893	13.68678	12.5351	11.47107	6.838356	2.056451
TCGA-FR-A2OS-01A-11R-A21D-07	26.6837	9.731644	0.5182203	1.656097	3.319703	14.90766	27.89373	7.727654	4.625991	10.76285	9.234989	3.642619
TCGA-ER-A2NG-06A-11R-A18T-07	11.315	5.357129	8.373172	2.1456	9.665361	10.94519	18.22355	7.536106	4.6225	22.33388	6.691584	1.716662
TCGA-WE-AAA4-06A-12R-A38C-07	9.800765	4.937099	3.386281	4.278265	15.7831	12.82139	30.22043	8.239737	8.250047	16.61576	3.28933	4.293697
TCGA-FS-A4F4-06A-12R-A266-07	14.024	5.781609	2.514388	1.064036	7.853361	17.79738	27.35515	10.60526	12.14053	10.62202	3.746788	4.863158
TCGA-D3-A3C6-06A-12R-A18U-07	16.87285	4.984394	4.66878	2.076622	7.474505	28.00939	14.7592	5.924597	8.953433	9.693128	6.161921	3.31318
TCGA-EE-A29M-06A-11R-A18T-07	10.3411	7.752523	2.163134	1.574015	5.297	15.27096	13.28477	8.193588	4.916888	12.64151	7.413985	2.183261
TCGA-YD-A9TB-06A-12R-A40A-07	11.5755	6.057989	1.310623	3.249669	5.133697	12.5304	12.38432	9.077442	6.026706	8.115069	6.402004	2.699243
TCGA-ER-A19L-06A-12R-A18S-07	5.959805	6.202417	3.080839	4.759668	5.031045	6.922886	20.09791	6.630881	4.082967	7.345376	3.761713	2.40926
TCGA-ER-A19E-06A-11R-A18S-07	16.97046	3.588363	0.7736558	2.541683	3.123009	21.39752	25.61286	4.522373	7.014622	8.974763	5.776949	4.670472
TCGA-EB-A1NK-01A-11R-A18T-07	11.38227	6.742794	1.193698	1.031444	3.963988	14.67997	18.14034	7.620487	6.725662	17.19036	5.710423	4.634568
TCGA-FS-A1ZM-06A-12R-A18S-07	8.621222	4.131269	1.603768	2.502756	9.015351	11.66726	27.92288	6.758336	5.157114	11.11335	4.605402	1.901708
TCGA-BF-AAP6-01A-11R-A40A-07	18.04749	6.362061	0.9110403	1.133656	2.009847	13.88912	29.44233	8.899545	8.36266	9.886664	7.43599	3.304143
TCGA-EB-A5VV-06A-11R-A32P-07	3.93567	7.622105	2.325635	5.531638	47.94504	4.705604	22.55843	7.90196	6.697253	12.33488	3.968231	2.308741
TCGA-D3-A3MV-06A-11R-A21D-07	15.06759	9.096946	2.427221	4.465011	3.990412	24.93028	19.02032	9.596035	5.663144	8.282764	4.486269	2.318799
TCGA-EB-A5KH-06A-11R-A27Q-07	10.63226	4.644848	0.1961762	3.776875	3.450843	13.37997	34.10958	7.975934	9.952788	8.247926	2.395278	3.668423
TCGA-ER-A19S-06A-11R-A18U-07	7.347024	8.103248	3.250863	5.29094	16.73799	7.195192	20.66198	6.364761	3.897701	8.91358	7.376939	2.613148
TCGA-DA-A95Y-06A-11R-A37K-07	10.74964	5.317588	7.080056	6.390165	2.505139	16.87285	28.06585	8.245888	6.429996	28.65571	4.049155	6.576818
TCGA-ER-A42K-06A-11R-A24X-07	10.04206	8.667707	1.843445	2.078409	2.668333	19.9117	21.58338	9.079921	4.054305	10.66548	6.763905	3.447737
TCGA-EE-A2GJ-06A-11R-A18U-07	11.01744	6.562993	2.116602	9.53799	10.18224	9.234989	13.03076	3.519813	4.642306	9.132865	7.370237	2.034579
TCGA-GN-A263-01A-11R-A18T-07	12.29469	9.731644	4.767493	3.001113	4.656754	26.55537	12.03758	15.25703	4.513304	15.63723	9.764298	2.028289
TCGA-Z2-AA3V-06A-11R-A39D-07	6.701423	4.866936	1.387633	2.872096	13.04633	14.53152	28.86975	10.0829	10.63541	14.90766	2.480133	7.177659
TCGA-D3-A51K-06A-11R-A266-07	21.10208	6.025487	1.62286	1.593882	7.900076	25.68738	10.45151	9.866978	12.95023	15.88206	3.243181	5.667658
TCGA-D3-A2JG-06A-11R-A18T-07	4.886909	7.756243	0.7287782	12.52143	2.555285	9.564188	13.38543	7.732891	8.312888	17.56864	8.105084	4.020168
TCGA-D3-A8GS-06A-12R-A37K-07	6.784147	10.75982	0.9363785	1.216747	8.689671	19.2979	13.84344	21.64718	12.93433	9.593255	4.348982	2.195995
TCGA-GF-A4EO-06A-12R-A24X-07	13.94099	8.634332	1.841499	3.291109	18.04749	11.7666	14.54443	8.778414	6.185886	8.758551	5.151248	1.808063
TCGA-D3-A3MO-06A-11R-A21D-07	13.18575	5.145416	0.5066892	4.87414	3.161517	24.62574	13.98204	5.457485	5.149246	9.527427	4.370937	3.650673
TCGA-ER-A19M-06A-61R-A239-07	24.90651	9.477008	1.898076	8.004846	7.689481	18.47273	13.36937	10.85118	8.789475	8.802967	6.235428	2.014949
TCGA-EE-A2GD-06A-11R-A18T-07	3.275177	4.295252	1.112013	2.4248	8.075771	8.765205	24.10106	12.4661	3.848093	9.895023	6.211239	2.382173
TCGA-EB-A42Y-01A-12R-A24X-07	16.67713	6.732612	3.809335	1.59033	3.281055	17.30387	33.0206	7.040983	7.736587	12.06706	6.661934	4.33359
TCGA-EB-A3Y6-01A-21R-A239-07	9.39556	8.625585	1.79007	5.61312	3.95686	20.71989	15.1096	11.90726	6.845669	14.57682	6.092755	4.70136
TCGA-EE-A29R-06A-11R-A18T-07	11.30382	5.601939	1.003567	3.732553	1.991487	17.8799	14.86005	7.905644	6.009752	9.051172	5.544655	2.415448
TCGA-GF-A2C7-01A-11R-A18T-07	20.01664	6.508566	0.5016187	4.926089	1.802952	17.61731	18.85834	8.967711	9.736998	10.01568	4.988992	3.770565
TCGA-ER-A19B-06A-11R-A18S-07	10.36279	6.864884	2.075818	3.195925	1.986522	15.95298	18.62001	7.185633	5.58126	7.246348	5.86518	2.719217
TCGA-W3-AA1V-06B-11R-A40A-07	27.21409	4.405204	1.757514	1.412977	5.717312	13.54199	25.49935	11.18275	6.543922	12.05455	6.096413	6.054424
TCGA-D9-A3Z4-01A-11R-A239-07	12.65583	6.232877	4.48214	3.286994	5.307432	14.69927	14.22918	7.515597	9.162406	9.78694	4.220065	3.242602
TCGA-ER-A19P-06A-11R-A18S-07	7.299185	7.084754	2.397561	4.731292	26.76512	6.310894	20.46593	6.259666	6.048359	8.280731	4.338921	1.872997
TCGA-ER-A3ET-06A-11R-A20F-07	8.802967	5.844271	2.14349	3.054925	7.420892	11.65906	20.0714	6.008527	4.014324	11.08477	4.348982	3.998477
TCGA-EB-A5SF-01A-11R-A311-07	7.88505	4.975047	0.9273369	3.431607	3.829281	13.83177	32.81121	11.76255	11.25262	9.099212	2.448579	7.009997
TCGA-EB-A51B-01A-11R-A27Q-07	18.00631	7.343712	1.589304	2.116191	2.25054	16.61576	19.99081	5.736223	5.335627	10.14904	6.290186	5.097198
TCGA-FR-A44A-06A-11R-A24X-07	7.29423	9.445343	2.200375	3.968231	15.94506	11.02085	16.71136	8.260232	4.664496	10.04504	6.720013	3.437195
TCGA-D3-A5GR-06A-11R-A27Q-07	10.38179	6.232877	1.578854	4.164348	9.701106	15.85933	16.53023	9.64655	7.400315	7.989518	5.004864	2.723745
TCGA-GN-A268-06A-11R-A18T-07	39.84195	7.477921	0.9165351	6.276119	2.044634	28.29697	24.3101	9.297682	8.581939	11.44354	8.339545	3.249102
TCGA-ER-A19G-06A-11R-A18U-07	14.81324	4.732156	5.493502	3.206409	6.878392	10.70894	16.08135	10.3411	12.11015	7.964506	6.173404	2.648634
TCGA-DA-A1IA-06A-11R-A18S-07	9.739667	4.930743	2.688546	1.121104	3.916621	14.81324	37.7687	8.183716	10.32517	9.159911	3.232709	5.127877
TCGA-EB-A5UM-01A-11R-A311-07	8.066136	7.206378	0.9184894	3.201767	6.464346	22.00121	15.50454	10.30979	11.59947	13.61889	6.607358	4.362288
TCGA-FR-A728-01A-11R-A32P-07	9.356814	7.329013	4.735578	10.10029	8.773936	22.55843	18.01618	9.461155	8.027707	12.57183	4.868748	3.29888
TCGA-FS-A1ZH-06A-11R-A18T-07	11.97899	5.090367	1.455041	7.999086	11.65906	9.361916	26.71227	5.340752	4.669617	6.724276	3.238515	2.131279
TCGA-D3-A2JN-06A-11R-A18S-07	10.17912	9.714842	1.374793	8.998507	6.701423	33.32727	9.287538	14.42289	5.665432	15.90627	3.11222	4.142437
TCGA-EE-A2MC-06A-12R-A18S-07	9.041721	3.468233	5.689611	8.681043	21.01203	11.23849	20.25653	5.087613	4.588662	8.227618	7.363739	3.256229
TCGA-FS-A1ZQ-06A-11R-A18U-07	11.78723	6.542465	4.04552	8.383577	3.929333	17.32255	21.13124	6.493941	9.912524	14.47982	3.429106	3.061634
TCGA-EE-A29G-06A-12R-A18T-07	5.91988	5.422086	0.6523235	1.588991	4.159838	8.177755	19.57947	4.751996	5.075338	6.881357	5.279938	3.25858
TCGA-EE-A2GK-06A-11R-A18S-07	7.933715	5.314504	1.565555	7.305796	47.6341	6.085341	26.84009	6.037437	7.002388	9.356814	4.349804	2.119187
TCGA-D3-A2JP-06A-11R-A18S-07	29.47627	5.902243	1.151634	1.245827	7.246348	22.69893	9.346128	10.88549	8.816721	16.01622	7.868091	2.838474
TCGA-WE-A8ZT-06A-11R-A37K-07	12.6947	6.884167	0.7434659	6.802985	3.663168	12.2143	26.00187	14.42289	8.209569	8.478318	7.445959	3.571628
TCGA-YG-AA3O-06A-11R-A38C-07	13.59714	6.841277	0.8358146	2.021162	3.445923	13.89488	10.61865	8.91358	10.68222	11.54028	6.445835	3.103678
TCGA-EB-A85J-01A-12R-A352-07	17.19036	5.358183	1.000653	2.459972	9.532589	15.57903	21.25722	7.238492	10.20083	16.85578	4.763143	4.870595
TCGA-GN-A4U4-06A-11R-A32P-07	16.5983	5.987122	0.2915356	2.764423	2.736527	16.44571	19.87159	8.934778	10.07998	6.352917	8.364872	3.194802
TCGA-EE-A3AG-06A-31R-A18S-07	18.46179	5.843083	0.6589079	2.682019	2.292971	22.7153	24.99793	7.693401	4.933463	13.20691	6.671966	2.006452
TCGA-BF-AAP2-01A-11R-A40A-07	17.27551	7.284748	3.657848	3.714456	4.860488	16.81006	12.64151	11.94047	10.5056	9.803447	7.385333	5.306411
TCGA-BF-AAP0-06A-11R-A39D-07	15.85933	7.810622	2.180668	3.671069	14.6347	12.32155	15.12344	13.60282	8.164037	21.90266	5.20469	2.458587
TCGA-D9-A4Z2-01A-11R-A24X-07	28.20873	7.796255	0.6179196	2.557718	2.389597	15.73651	20.7772	8.459584	10.7933	9.012993	6.380864	2.11835
TCGA-EB-A3XB-01A-11R-A239-07	11.98733	6.064273	1.415241	12.89393	3.976725	16.11389	42.94351	12.0294	5.105662	15.73651	5.198954	2.232902
TCGA-DA-A1IB-06A-11R-A18S-07	10.6986	6.277436	1.803377	4.623363	26.25182	9.587958	18.76895	7.185633	6.424548	9.577212	5.087613	2.049216
TCGA-RP-A693-06A-13R-A311-07	26.45251	6.428694	1.72869	1.385427	10.87554	11.94906	18.29746	9.346128	6.475142	12.86438	7.067515	4.28052
TCGA-FS-A4F2-06A-11R-A24X-07	11.84097	6.04215	0.758596	0.6392069	4.625114	11.09555	16.47014	8.046781	4.774618	10.76613	6.727069	2.268094
TCGA-EE-A29S-06A-11R-A18T-07	16.42908	6.982884	0.841921	2.587358	5.689611	13.99392	13.07719	5.79875	3.991878	10.97954	6.507259	2.673918
TCGA-FS-A1ZC-06A-11R-A18T-07	23.99886	6.901903	0.8902006	10.8069	2.074932	20.09791	17.40205	5.697197	6.318786	10.17912	6.323963	2.337249
TCGA-D9-A149-06A-11R-A18S-07	13.58616	12.51663	8.687494	10.87208	5.574659	14.58369	14.92787	8.221671	5.727333	7.324206	4.592801	2.889715
TCGA-DA-A1I0-06A-11R-A20F-07	15.57125	6.069168	0.6020198	3.005518	7.235368	15.8365	12.78219	7.531118	6.720013	15.49713	3.554848	5.595418
TCGA-FS-A4F9-06A-11R-A24X-07	15.4903	6.749848	1.118231	7.195192	2.331188	8.838978	12.79203	6.114977	10.6986	13.12826	4.220065	4.03393
TCGA-3N-A9WC-06A-11R-A38C-07	7.392004	7.939594	2.582908	12.74794	10.70192	12.14471	13.59148	8.687494	5.639101	11.3859	4.951895	2.773369
TCGA-EE-A3AB-06A-11R-A18S-07	10.61191	6.199879	0.7348753	2.867256	11.71489	20.69143	20.2302	6.671966	3.236781	15.35961	3.598728	2.819401
TCGA-FS-A1ZG-06A-11R-A18T-07	10.5246	5.872979	0.9657755	9.20777	2.269435	12.03758	32.93665	5.943417	4.145504	7.059721	7.444338	6.193453
TCGA-FW-A3TU-06A-11R-A239-07	7.778072	4.541175	1.815397	3.973182	4.758807	17.37207	28.86975	10.12168	15.54954	14.54443	4.000668	10.47534
TCGA-HR-A2OG-06A-21R-A18U-07	8.491286	6.386245	1.293862	2.305607	8.341665	7.840375	23.09455	8.105084	6.653418	7.772576	4.436385	1.033772
TCGA-EE-A2MU-06A-21R-A18S-07	12.6947	5.735104	4.750254	2.851732	11.57149	15.91397	17.73543	7.539513	7.472762	23.26402	5.058327	3.511565
TCGA-GN-A26A-06A-11R-A18T-07	10.53382	6.673375	11.54792	5.353053	7.086392	14.39124	15.76751	15.6913	2.823107	8.718422	4.060854	2.287505
TCGA-D3-A8GC-06A-11R-A37K-07	4.823983	5.048044	0.860989	1.860007	3.673012	15.72138	19.89901	9.242452	4.388541	6.375514	6.123441	4.519033
TCGA-DA-A3F5-06A-11R-A20F-07	12.05902	6.805924	3.314365	15.57125	4.627795	15.64485	16.60711	16.42908	6.417838	12.59435	4.026663	3.09411
TCGA-FR-A3R1-01A-11R-A239-07	22.45308	7.498424	1.966827	12.72874	4.092547	11.28552	12.1534	6.95885	6.235428	10.8069	8.467863	2.689084
TCGA-D3-A1QB-06A-11R-A18T-07	14.56416	5.968093	4.138724	10.35037	12.39806	9.408518	29.18656	6.963318	7.337246	16.55488	5.526316	3.57357
TCGA-FS-A1YW-06A-11R-A18T-07	3.211544	6.268508	0.605195	3.396112	3.191278	8.906733	9.142486	7.092511	9.290089	3.590302	6.844225	1.659709
TCGA-WE-A8ZR-06A-11R-A37K-07	13.89488	5.594333	0.9785336	1.489732	3.11222	10.05102	14.6028	7.472762	12.15759	13.12826	5.10765	2.293853
TCGA-EE-A2MF-06A-11R-A21D-07	22.94714	6.448471	5.623751	2.73916	4.607912	14.86677	18.27674	7.476221	6.600321	10.72946	8.469824	2.455255
TCGA-EB-A5VU-01A-21R-A32P-07	41.88368	6.924386	0.924276	0.5746488	3.154528	27.46272	27.15997	9.17704	7.641246	9.728916	5.666558	3.411921
TCGA-D3-A3CE-06A-11R-A18S-07	39.05496	5.151248	1.522558	3.45884	8.830188	14.50583	23.73619	5.958571	11.41687	7.225779	5.441736	2.046286
TCGA-FS-A4FC-06A-11R-A24X-07	16.89853	6.603194	2.724757	3.480908	3.795263	10.96907	17.48992	6.247068	5.939797	10.60188	7.680421	2.480608
TCGA-EB-A41A-01A-11R-A24X-07	16.04109	8.830188	0.3047361	5.283923	2.292971	11.81609	14.25961	9.556464	7.613379	11.91158	7.125528	5.090367
TCGA-EE-A2GO-06A-11R-A18S-07	8.064219	7.06135	1.855226	6.050822	2.255014	11.16459	19.87159	6.382215	3.22921	7.479611	7.120736	2.000684
TCGA-DA-A3F3-06A-11R-A20F-07	18.58676	7.954841	0.7206232	8.260232	3.050931	15.81348	14.46047	3.927921	10.06551	7.312593	8.446849	1.868632
TCGA-FS-A1YY-06A-11R-A18T-07	6.95885	6.722879	0.5182203	2.824157	3.19248	17.1723	28.74454	10.25619	9.471756	8.592753	6.185886	3.708398
TCGA-GF-A6C9-06A-11R-A311-07	11.18275	5.831577	4.101481	2.058927	20.90756	12.33922	11.58346	9.351497	6.39665	11.40936	5.137653	3.043711
TCGA-ER-A196-01A-11R-A18T-07	6.449784	3.94342	1.030829	3.939799	3.681684	11.87817	19.32411	4.833689	3.94904	10.46734	6.000193	3.242602
TCGA-ER-A19C-06A-11R-A18S-07	11.40145	5.959805	1.013587	2.613148	2.550422	15.72138	18.0673	8.532373	10.74633	11.78292	5.800996	2.39576
TCGA-EB-A44Q-06A-11R-A266-07	8.373172	5.689611	3.282827	2.168331	9.341186	7.778072	30.5344	11.49385	10.01568	31.91392	7.574542	2.967725
TCGA-Z2-A8RT-06A-11R-A37K-07	10.12168	6.104984	4.171772	2.259046	8.599113	9.915339	14.67355	10.85448	14.6928	8.70069	3.237356	2.527157
TCGA-IH-A3EA-01A-11R-A20F-07	18.11889	6.551958	0.3119398	4.082967	4.536235	28.65571	18.42797	10.33795	10.29693	16.24468	4.781751	4.801609
TCGA-WE-A8ZO-06A-11R-A37K-07	15.31558	4.123064	1.519898	6.863364	7.358641	9.714842	27.66013	5.728426	10.91003	9.955708	5.436539	2.087304
TCGA-FR-A7UA-06A-32R-A352-07	5.87652	6.49258	2.728303	5.673182	26.55537	8.008717	14.88022	12.2899	5.560721	5.571436	3.881549	3.028014
TCGA-D3-A1QA-07A-11R-A37K-07	32.93665	6.800152	0.7988044	4.727057	4.264351	20.0714	17.1723	7.169519	7.506981	14.37291	7.325805	3.218626
TCGA-D3-A3MU-06A-11R-A21D-07	7.456074	5.704953	1.690897	2.85763	5.388785	13.09229	19.26313	8.787329	6.230275	10.6588	4.745853	3.476485
TCGA-EB-A44R-06A-41R-A266-07	10.29385	5.074358	1.056028	3.049295	5.754509	18.28689	13.09723	7.295997	10.47041	7.299185	4.282899	4.165886
TCGA-EE-A29Q-06A-11R-A18T-07	11.32236	6.294019	2.519813	5.197097	2.027014	20.20314	12.88856	7.924496	6.881357	13.56961	4.709038	2.262859
TCGA-EE-A2A5-06A-11R-A18T-07	29.25055	3.584535	0.9320742	3.149929	3.657848	15.71451	20.3258	5.116271	10.91003	8.103248	4.979775	2.930591
TCGA-W3-AA21-06A-11R-A38C-07	13.46539	6.350297	1.042769	2.011126	2.626113	54.54061	7.279833	13.9127	9.046404	13.39606	5.394965	3.718471
TCGA-D3-A51E-06A-11R-A266-07	33.42094	6.690147	2.891888	6.735607	6.207421	9.43453	10.743	7.415731	11.46338	5.841902	8.594847	2.600201
TCGA-DA-A1I4-06A-11R-A18U-07	13.0112	5.318582	2.131758	2.648634	10.06551	22.45308	20.74775	12.88856	6.301791	17.47069	5.968093	3.705039
TCGA-EB-A44P-01A-11R-A266-07	7.196932	5.308444	2.226664	2.436753	1.9738	11.73064	43.01709	8.830188	5.96693	14.64777	6.436623	3.693663
TCGA-HR-A2OH-06A-11R-A18U-07	16.38717	6.469841	2.858642	3.496489	17.09823	10.64204	17.39229	8.09921	7.033304	8.432221	3.502098	1.932248
TCGA-XV-AAZY-01A-12R-A40A-07	8.432221	5.067775	2.563099	2.337727	6.878392	23.85527	20.92227	11.55968	13.60282	12.18816	4.018652	5.357129
TCGA-D3-A51H-06A-12R-A266-07	9.034648	6.236614	2.430572	7.356963	41.07568	12.54438	15.76751	10.68222	8.430227	13.98204	3.776186	2.622112
TCGA-EB-A6QY-01A-12R-A32P-07	22.48851	12.33922	9.123315	2.5775	1.923365	23.99886	23.43131	12.92424	6.683167	17.06145	6.069168	2.225278
TCGA-EE-A20H-06A-11R-A18S-07	24.62574	6.477806	2.040901	1.621796	1.774198	19.73174	20.25653	6.331771	5.089905	7.682275	4.816782	2.496417
TCGA-D3-A2JH-06A-11R-A18T-07	20.46593	5.631371	4.322623	2.127846	12.16663	11.71489	15.82145	6.148253	7.255817	13.94687	7.185633	2.900508
TCGA-D9-A6E9-06A-12R-A311-07	10.40064	5.753392	4.748465	4.540353	14.09496	15.03992	18.92692	7.053519	10.14904	17.61731	3.549609	3.162111
TCGA-ER-A19O-06A-11R-A18S-07	4.683238	4.044769	1.33053	3.960448	13.06703	8.375215	56.99989	7.188825	6.567216	6.714335	2.370103	4.067467
TCGA-BF-A3DN-01A-11R-A20F-07	21.22766	7.939594	2.114005	4.072537	2.649638	12.74313	17.82802	10.86862	7.461046	7.734803	7.430782	2.878511
TCGA-DA-A95X-06A-11R-A37K-07	17.92241	6.317437	1.326858	2.424361	5.450208	17.24643	14.79277	7.155211	5.137653	11.05601	8.508498	1.768889
TCGA-D3-A3CB-06A-11R-A18S-07	8.167962	7.06828	5.361167	4.860488	18.21383	9.784098	16.47014	6.876872	5.193162	5.993029	5.401294	3.847415
TCGA-EE-A29C-06A-21R-A18S-07	19.19058	5.704953	2.844832	4.425111	4.485458	20.58014	25.76144	6.594636	9.511584	21.39752	3.463953	5.164988
TCGA-D9-A6EC-06A-11R-A311-07	8.758551	4.40764	1.696104	1.382929	2.482999	13.36937	16.32045	11.32601	4.957366	20.53662	6.097662	3.802732
TCGA-EB-A5UL-06A-11R-A311-07	18.71012	6.697253	1.865098	3.721825	5.825987	19.60442	14.57682	11.00047	12.48444	10.96548	6.481909	3.252648
TCGA-EE-A2GS-06A-12R-A18S-07	17.31332	7.392004	4.188388	1.893299	4.223062	19.54221	30.07834	8.006778	12.67987	11.655	4.892402	2.396598
TCGA-BF-A1PU-01A-11R-A18S-07	18.7212	6.170929	1.436404	1.215896	1.810111	15.33013	17.81767	7.255817	9.679183	6.520921	3.814185	4.500241
TCGA-W3-A828-06A-11R-A352-07	7.808888	4.6225	1.620718	4.372538	19.70491	10.38491	29.18656	4.556264	4.018652	8.9089	4.849663	3.82573
TCGA-BF-A3DL-01A-11R-A20F-07	6.035072	8.819065	1.577057	5.620503	3.720494	16.22831	23.32045	11.82403	7.758136	16.5131	3.567108	5.214402
TCGA-EE-A3JE-06A-11R-A20F-07	9.164753	6.382215	2.747371	4.189145	21.31875	13.99977	20.1364	9.285141	5.449156	7.03487	4.944424	1.854791
TCGA-FS-A1ZT-06A-11R-A18U-07	15.53473	5.080982	1.665197	4.120133	6.91531	8.449014	16.46172	3.901231	9.15233	6.163217	8.016266	1.491089
TCGA-ER-A2NH-06A-11R-A18S-07	14.24134	7.664429	3.28933	4.338159	20.14936	11.49385	27.1066	6.695906	4.538691	9.092206	5.210451	1.606638
TCGA-D3-A2JF-06A-11R-A18S-07	10.84087	7.82552	5.393876	1.988616	9.067448	12.65121	10.3315	13.19649	5.549895	12.64151	12.51212	2.415912
TCGA-GN-A8LK-06A-11R-A37K-07	7.437647	10.33457	0.8688203	0.2835768	1.287968	20.93673	13.63066	16.78268	12.24136	12.37567	4.504321	5.832824
TCGA-ER-A19J-06A-11R-A18S-07	19.4067	5.939797	1.089598	3.950457	4.272892	9.964484	12.21007	6.993201	6.801513	10.01568	5.701715	3.219218
TCGA-EE-A29A-06A-12R-A18U-07	8.848221	5.863926	2.777559	4.368543	2.070725	12.23238	18.98488	4.537887	3.674344	6.636521	6.294019	2.838474
TCGA-EE-A2M6-06A-12R-A18S-07	22.53966	7.439324	0.8841039	6.1272	5.998377	14.7592	15.36692	9.212703	8.142296	13.22734	5.983537	1.882548
TCGA-FW-A5DY-06A-11R-A311-07	9.048851	5.635794	2.023663	3.69633	20.38105	14.90092	20.49403	4.970434	5.38256	6.594636	5.345718	3.779571
TCGA-D3-A2JK-06A-11R-A18S-07	8.097178	5.3793426	1.0887525	3.7617128	5.0985705	20.1232522	49.0824929	11.8409723	12.0421385	12.1230752	2.655183	7.553442
TCGA-D3-A1Q5-06A-11R-A18T-07	10.32207	6.423167	0.6313326	5.340752	0.8592238	6.844225	13.83779	3.012202	7.056618	8.333255	4.174136	1.21957
TCGA-FS-A1ZE-06A-11R-A18T-07	11.80769	5.29094	0.5492492	0.6730647	1.85957	11.84097	11.91158	6.611565	8.502096	7.185633	9.609015	2.793703
TCGA-D3-A3ML-06A-11R-A21D-07	19.32411	5.314504	1.597111	4.088852	1.254287	18.95004	10.13965	5.188334	7.083125	9.230237	8.676649	2.820474
TCGA-OD-A75X-06A-12R-A32P-07	20.29794	6.823625	1.591037	4.415539	2.612654	18.48452	19.15437	6.300436	8.394278	7.286364	7.60995	2.922523
TCGA-EE-A3J3-06A-11R-A20F-07	20.7772	8.852988	5.374391	0.9285132	4.900484	18.82533	13.44435	7.347024	8.282764	10.70542	4.728761	4.845228
