# Supplementary material for: DNA damage repair-related gene signature predicts prognosis and indicates immune cell infiltration landscape in skin cutaneous melanoma
Source: Front Endocrinol (Lausanne). 2022 Jul 26;13:882431. doi: 10.3389/fendo.2022.882431 (PMC9361349; doi:10.3389/fendo.2022.882431)
Supplement: Supplementary file 1 [file DataSheet_1.zip › raw data/8. Results of correlation analysis between gene mRNA and transcription factor mRNA expression in the model.txt]

PIGs	TFs	cor	pvalue	FDR
SNAPC5	PIAS1	0.536035782457887	2.16967903334616e-36	2.22030487745757e-34
POLR2A	SF1	0.500149409718958	3.51458282461543e-31	2.44296662752514e-29
TYMS	NCAPG	0.515987788013333	2.10342343892577e-33	1.6767432886908e-31
TYMS	SMC1A	0.538319378902137	9.62439810545286e-37	1.01303664629967e-34
TYMS	DNMT1	0.516227043640489	1.94287727317245e-33	1.59056886097051e-31
GTF2H1	GABPA	0.551153307167473	8.87732001746001e-39	1.05496925626847e-36
GTF2H1	CHD1	0.534396334873071	3.8741931153642e-36	3.8574398478383e-34
GTF2H1	YY1	0.550489244063281	1.13697821231802e-38	1.30894616693112e-36
GTF2H1	NIPBL	0.505239696837613	6.98384267527101e-32	5.04479929719576e-30
GTF2H1	RB1	0.598695710229957	3.8456510424693e-47	7.45651496866153e-45
GTF2H1	GTF2B	0.576711725143936	4.19221901922294e-43	6.43505619450721e-41
GTF2H1	RAG1	0.503080574035037	1.3906124660913e-31	9.85195447130836e-30
GTF2H1	BMI1	0.554636003309183	2.4026484896825e-39	3.05219208137598e-37
GTF2H1	RYBP	0.520925707597394	4.03369538592377e-34	3.37730313675981e-32
GTF2H1	TBL1XR1	0.557334502957952	8.63545833515081e-40	1.1782603150628e-37
GTF2H1	TAF1	0.531720117504038	9.91387349016548e-36	9.6112394573078e-34
GTF2H1	SMAD4	0.554700678599235	2.34469583416738e-39	3.05219208137598e-37
GTF2H1	ADNP	0.50943409207207	1.8067280972943e-32	1.33119726208644e-30
GTF2H1	BDP1	0.664840748952237	2.11619025327908e-61	8.66227210342237e-59
GTF2H1	SMAD2	0.582242262555825	4.32064378272086e-44	6.92054421545376e-42
GTF2H1	XRN2	0.523195597258539	1.87085971779266e-34	1.64101123817813e-32
GTF2H1	KDM5A	0.522894356331329	2.07236855871152e-34	1.77548971402168e-32
GTF2H1	TEAD1	0.641950365264227	4.55962815716998e-56	1.29212847161648e-53
GTF2H1	MEF2A	0.515078514991801	2.84263652878136e-33	2.18172353583969e-31
GTF2H1	ERCC6	0.540820888063031	3.9224278118044e-37	4.25006589961394e-35
GTF2H1	MXI1	0.531157919630162	1.20643389433496e-35	1.13961601711025e-33
GTF2H1	SMC3	0.563642805358025	7.61022645639354e-41	1.12144297061415e-38
GTF2H1	ATF2	0.629065669449765	2.92268850769091e-53	6.72949028895832e-51
GTF2H1	ZBTB33	0.59345656631101	3.76198717058786e-46	6.92958036822284e-44
GTF2H1	NR2C2	0.630907619280721	1.18204628156273e-53	2.90310566751807e-51
GTF2H1	ELF1	0.590748459328776	1.20309862683394e-45	2.11057873393154e-43
GTF2H1	PIAS1	0.524019233387174	1.41366811951418e-34	1.27023252494884e-32
GTF2H1	DYRK1A	0.554161296315857	2.87375069948191e-39	3.52896585896379e-37
GTF2H1	POLR2B	0.540934493540224	3.76507615844057e-37	4.20319411142275e-35
GTF2H1	AFF4	0.587619724422515	4.54673362081629e-45	7.61371211776692e-43
GTF2H1	KDM3A	0.515936985479858	2.13916760500726e-33	1.6767432886908e-31
GTF2H1	RBL2	0.512485412262401	6.67682853932572e-33	5.01988496711754e-31
GTF2H1	VEZF1	0.609784179300387	2.67552978923979e-49	5.47591763531077e-47
HCLS1	TCF7	0.641953162447694	4.55308153366941e-56	1.29212847161648e-53
HCLS1	FOXP3	0.786888634655457	2.21184460919595e-100	2.03710888506947e-97
HCLS1	IKZF1	0.898587081245016	6.81042706157042e-170	2.50896132948254e-166
HCLS1	IRF1	0.656203673433771	2.46992845791283e-59	8.27201494450079e-57
HCLS1	PRDM1	0.558051175298872	6.57015530549728e-40	9.30940467132768e-38
HCLS1	PAX5	0.657675357489202	1.10990760395655e-59	4.08889961297593e-57
HCLS1	LYL1	0.751507827666101	9.34211915646924e-87	6.88327339448654e-84
HCLS1	IRF5	0.697485336355193	7.01732367102541e-70	3.69311720057966e-67
HCLS1	FOXP1	0.530106038174287	1.74019539293166e-35	1.60271995689006e-33
HCLS1	MEF2B	0.639603061301639	1.51455862875751e-55	3.98545284881619e-53
HCLS1	STAT4	0.853130408737356	1.27128475923783e-134	1.56113768434406e-131
HCLS1	CIITA	0.679388145336534	4.82030795989056e-65	2.2197518155296e-62
HCLS1	BATF	0.614234252632376	3.44616672428309e-50	7.46804600721112e-48
HCLS1	SPIB	0.724403555031571	8.73567689790112e-78	5.36370561531129e-75
HCLS1	FLI1	0.861049881078237	7.75254659889996e-140	1.42801908351737e-136
