# Supplementary material for: DNA damage repair-related gene signature predicts prognosis and indicates immune cell infiltration landscape in skin cutaneous melanoma
Source: Front Endocrinol (Lausanne). 2022 Jul 26;13:882431. doi: 10.3389/fendo.2022.882431 (PMC9361349; doi:10.3389/fendo.2022.882431)
Supplement: Supplementary file 1 [file DataSheet_1.zip › raw data/9. Tumor microenvironment score.txt]

ID	StromalScore	ImmuneScore	ESTIMATEScore	TumorPurity
TCGA-RP-A690-06A-11R-A311-07	-1037.62757310637	-41.7214604524986	-1079.34903355887	0.901941817130773
TCGA-ER-A19W-06A-41R-A239-07	521.490980017216	3033.85568372854	3555.34666374575	0.429487755864097
TCGA-FS-A1ZS-06A-12R-A18T-07	242.06012992924	539.483389005168	781.543518934408	0.751997759862712
TCGA-DA-A1I7-06A-22R-A18S-07	347.265223499145	541.402843873845	888.66806737299	0.741540074386068
TCGA-BF-A3DM-01A-11R-A20F-07	-886.616929553569	-386.791783849483	-1273.40871340305	0.91387601376518
TCGA-EB-A6R0-01A-12R-A32P-07	-811.345552102808	1359.42559841256	548.080046309749	0.774141232272924
TCGA-QB-A6FS-06A-11R-A311-07	77.9372241101452	1942.41492475588	2020.35214886602	0.620393919358281
TCGA-EB-A3Y7-01A-11R-A239-07	-884.584384317169	102.853922997759	-781.730461319409	0.882220712529993
TCGA-WE-A8K6-06A-11R-A37K-07	-609.535978740532	168.881392441387	-440.654586299145	0.857552231160434
TCGA-EE-A3JD-06A-11R-A20F-07	344.079920676454	2944.77733043403	3288.85725111049	0.464476186622418
TCGA-D3-A2J9-06A-11R-A18T-07	477.07862641316	3207.36764446989	3684.44627088305	0.412298144131176
TCGA-EE-A29L-06A-12R-A18S-07	-1778.67755639956	-803.754767531053	-2582.43232393061	0.974589311915413
TCGA-FR-A7U8-06A-21R-A352-07	-1081.03933617976	-340.434193446643	-1421.4735296264	0.922483421805937
TCGA-GN-A262-06A-11R-A18T-07	-1568.0868885454	-997.437889546239	-2565.52477809164	0.974030382534223
TCGA-DA-A1I1-06A-12R-A18U-07	419.124129351969	1705.36432687655	2124.48845622852	0.608333242328836
TCGA-EE-A29H-06A-12R-A18S-07	-541.3219436265	1002.69395724889	461.372013622386	0.782135131643783
TCGA-ER-A1A1-06A-11R-A18U-07	332.769474419362	3278.8712842668	3611.64075868617	0.422010798970297
TCGA-D3-A51G-06A-11R-A266-07	-19.4156241588081	398.257190875805	378.841566716997	0.789626213846689
TCGA-ER-A19Q-06A-11R-A18U-07	565.417448077498	1978.83978500274	2544.25723308024	0.5583052900597
TCGA-ER-A195-06A-11R-A18U-07	1030.3173343037	2102.92225171782	3133.23958602152	0.484582566866898
TCGA-EE-A2M5-06A-12R-A18S-07	-511.054560896887	1273.13519431647	762.080633419581	0.75387787579111
TCGA-D3-A2JL-06A-11R-A18S-07	-486.827426276232	1863.24731521275	1376.41988893651	0.691646756409553
TCGA-FS-A1ZR-06A-21R-A18U-07	-79.5533454819035	370.144858527029	290.591513045125	0.797508212362185
TCGA-HR-A5NC-01A-11R-A27Q-07	-228.3902080054	72.1623069988922	-156.227901006507	0.835334828257786
TCGA-FS-A1ZU-06A-12R-A18T-07	-471.003692913542	-270.811405366226	-741.815098279768	0.879446903935733
TCGA-YD-A89C-06A-11R-A37K-07	-930.969720901129	-680.432181770285	-1611.40190267141	0.932885974875253
TCGA-D3-A51N-06A-11R-A266-07	-139.512285989931	1617.14575111862	1477.63346512869	0.680840574780684
TCGA-DA-A1HY-06A-11R-A18T-07	-38.8961291461352	63.6071614243963	24.711032278261	0.820440941790893
TCGA-FS-A1ZY-06A-11R-A18S-07	-803.952147688788	-752.072401061069	-1556.02454874986	0.929927438278358
TCGA-ER-A19N-06A-11R-A18S-07	856.192407546546	2562.98692639591	3419.17933394246	0.447451186314173
TCGA-FS-A1Z4-06A-11R-A18T-07	278.797084289537	2405.26466696811	2684.06175125765	0.541163409742274
TCGA-EB-A4P0-01A-41R-A266-07	-390.69356719534	396.207268565846	5.51370137050617	0.822048789767249
TCGA-WE-A8JZ-06A-11R-A37K-07	-678.263390639791	-74.0362173955369	-752.299608035328	0.880178423628184
TCGA-DA-A3F8-06A-11R-A20F-07	272.603068030401	2964.45700962961	3237.06007766002	0.47119600230896
TCGA-BF-AAP7-01A-11R-A40A-07	340.910201749434	2088.25777933845	2429.16798108788	0.572240625688147
TCGA-DA-A1I2-06A-21R-A18U-07	-248.786374238592	600.719395970928	351.933021732336	0.792043636669733
TCGA-EE-A17X-06A-11R-A18S-07	-1007.20149632565	231.468624031761	-775.73287229389	0.881805857676469
TCGA-FS-A1YX-06A-11R-A18T-07	119.884760866137	462.119666900376	582.004427766513	0.770979428936311
TCGA-ER-A2NF-01A-11R-A18T-07	454.385052370716	1379.79943917453	1834.18449154525	0.641592118844676
TCGA-EE-A3J4-06A-11R-A20F-07	-415.743275294743	488.263347639072	72.5200723443289	0.816408468626651
TCGA-DA-A1I8-06A-11R-A18T-07	-507.369027710432	580.6667347445	73.2977070340688	0.816342545851124
TCGA-D9-A148-06A-11R-A18S-07	-541.569157066791	708.282276252234	166.713119185444	0.808346262289003
TCGA-EE-A2M7-06A-11R-A18U-07	-26.9144144768406	1076.84972207122	1049.93530759437	0.725451943217538
TCGA-EE-A180-06A-11R-A21D-07	-540.337387509937	-18.8325309729929	-559.16991848293	0.866370812593321
TCGA-EB-A5SH-06A-11R-A311-07	-657.177365465483	613.044508071162	-44.1328573943214	0.826176573342367
TCGA-D3-A3C8-06A-12R-A18S-07	891.059454572501	3447.58062715696	4338.64008172946	0.32304675077848
TCGA-BF-AAP8-01A-11R-A40A-07	-733.882291367466	184.871595653945	-549.010695713521	0.865625114384441
TCGA-D3-A51T-06A-11R-A266-07	-832.465787265071	875.927665006363	43.4618777412919	0.818864199093549
TCGA-D3-A5GU-06A-11R-A27Q-07	-311.771292870039	1024.82331329262	713.052020422581	0.758586735010437
TCGA-FR-A3YO-06A-11R-A239-07	-169.529238185749	891.09329510802	721.564056922271	0.75777202448412
TCGA-D9-A3Z1-06A-11R-A239-07	-131.382073816689	2096.31916875837	1964.93709494168	0.626752967474327
TCGA-BF-A1Q0-01A-21R-A18S-07	-780.203779549456	695.657060618237	-84.5467189312192	0.829504333256338
TCGA-EE-A2MS-06A-11R-A18S-07	-508.499791044857	641.505852845626	133.006061800769	0.81124916503661
TCGA-LH-A9QB-06A-11R-A38C-07	-509.244376031816	-221.290328444999	-730.534704476814	0.878657528106001
TCGA-BF-AAP4-01A-11R-A40A-07	-303.592304098063	1428.7752866582	1125.18298256014	0.717805536986971
TCGA-EE-A2GE-06A-11R-A18T-07	1413.21311730088	2520.95485292849	3934.16797022938	0.378633017077383
TCGA-QB-AA9O-06A-11R-A39D-07	-631.750670931361	1527.38864661455	895.637975683193	0.740853278709282
TCGA-XV-A9W2-01A-11R-A39D-07	-1016.15029919237	14.1003551155392	-1002.04994407684	0.896983743151004
TCGA-D3-A2JE-06A-11R-A37K-07	-1179.3469859551	-735.543865052151	-1914.89085100725	0.94800029860047
TCGA-FS-A1ZD-06A-11R-A18T-07	-18.0068250984531	60.048390782148	42.0415656836949	0.818983849230977
TCGA-EE-A3AF-06A-11R-A18S-07	-43.7880734781414	1357.90942646204	1314.1213529839	0.698222377693663
TCGA-D3-A1QA-06A-11R-A18T-07	-816.386879193259	245.83284538481	-570.554033808449	0.867204130069194
TCGA-D3-A2J8-06A-11R-A18T-07	279.491263699763	2685.116934592	2964.60819829176	0.506084598361361
TCGA-D3-A8GV-06A-11R-A37K-07	-844.027730541402	7.93219203581612	-836.095538505585	0.885949930092849
TCGA-D3-A8GE-06A-11R-A37K-07	1015.25540957047	1549.16107507686	2564.41648464734	0.555847837837841
TCGA-D9-A1JX-06A-11R-A18S-07	-259.796205169083	1574.61818156911	1314.82197640003	0.698148750379081
TCGA-D9-A1JW-06A-11R-A18S-07	-333.875493696579	1883.49558952671	1549.62009583013	0.673063248346182
TCGA-EB-A82B-01A-11R-A352-07	-353.277969099513	1343.21334845875	989.935379359234	0.731485549683772
TCGA-D3-A3CC-06A-11R-A18S-07	-9.15631010150947	302.234617650706	293.078307549197	0.797287932121171
TCGA-EE-A2MN-06A-11R-A18S-07	-419.547052309487	1686.27436947148	1266.72731716199	0.70318574943653
TCGA-FS-A4FB-06A-11R-A266-07	-599.325529756577	-510.443288095701	-1109.76881785228	0.903861180259305
TCGA-RP-A695-06A-11R-A311-07	-872.72047394303	483.820097875442	-388.900376067588	0.853619691922239
TCGA-GF-A3OT-06A-23R-A239-07	401.509522114557	1173.9215488296	1575.43107094416	0.670256320588299
TCGA-EE-A2GP-06A-11R-A18S-07	660.897865695842	1041.02525003497	1701.92311573081	0.656362037716207
TCGA-DA-A1IC-06A-11R-A18S-07	-262.776489240985	526.092342982481	263.315853741496	0.79991730888084
TCGA-D3-A2JO-06A-11R-A18S-07	-182.414980072238	2356.69399728601	2174.27901721377	0.602516283319767
TCGA-EE-A3AA-06A-11R-A18S-07	-407.352064609847	1712.82727062808	1305.47520601823	0.699130378325567
TCGA-FR-A7U9-06A-11R-A352-07	909.428311418061	1984.43885116526	2893.86716258332	0.515013153640438
TCGA-D3-A51F-06A-11R-A266-07	1197.59051680594	3378.5221284226	4576.11264522854	0.289867959942457
TCGA-BF-A1PX-01A-12R-A18T-07	511.797327479916	2181.59301506263	2693.39034254255	0.540011410098074
TCGA-FS-A4FD-06A-11R-A266-07	49.8016926124523	68.1387482716532	117.940440884105	0.812540221305144
TCGA-D3-A2J6-06A-11R-A18T-07	-591.483263137282	948.402250940286	356.918987803004	0.791596636628746
TCGA-ER-A2NB-01A-12R-A18S-07	-228.219321701875	1593.57024914821	1365.35092744633	0.69281932839669
TCGA-XV-AAZV-01A-11R-A40A-07	169.828400898553	1933.13088382367	2102.95928472222	0.610838419286569
TCGA-GN-A266-06A-11R-A18T-07	1099.21809898978	2169.82477320623	3269.04287219601	0.467049962698818
TCGA-D9-A3Z3-06A-11R-A239-07	213.495181623278	1629.01966212301	1842.51484374628	0.640653696286348
TCGA-D3-A8GL-06A-11R-A37K-07	-1227.64602677379	-935.515184073052	-2163.16121084684	0.958967037436572
TCGA-EB-A4OZ-01A-12R-A266-07	-28.3501378037855	2126.49710248867	2098.14696468488	0.611397557036002
TCGA-XV-AB01-06A-12R-A40A-07	123.297847472431	1066.53914213137	1189.83698960381	0.711165639250672
TCGA-BF-AAOX-01A-11R-A39D-07	-1300.78925653839	-192.906111190684	-1493.69536772907	0.926524009265759
TCGA-EE-A2A0-06A-11R-A18T-07	1898.40689098644	2069.67763081093	3968.08452179737	0.374020456402773
TCGA-YG-AA3P-06A-11R-A38C-07	-1232.97633238516	-423.591483346347	-1656.56781573151	0.935253333971527
TCGA-D3-A8GR-06A-11R-A37K-07	-970.26934377261	-17.6817386824672	-987.951082455077	0.896066950612263
TCGA-EB-A5SG-06A-11R-A311-07	710.997189301523	3082.06122118909	3793.05841049061	0.397721505867183
TCGA-GN-A4U7-06A-21R-A32P-07	-1336.3165269963	-487.300182183516	-1823.61670917981	0.943651172366139
TCGA-D3-A8GI-06A-11R-A37K-07	261.039283179676	428.470941358387	689.510224538063	0.760833814372274
TCGA-D9-A1X3-06A-11R-A18S-07	-806.506745402419	-678.54528542108	-1485.0520308235	0.926045917866835
TCGA-Z2-AA3S-06A-11R-A39D-07	-908.761710088505	342.586883142304	-566.174826946201	0.866883858507542
TCGA-FW-A5DX-01A-11R-A27Q-07	-974.150093491433	-366.00277777885	-1340.15287127028	0.917809716710946
TCGA-FR-A729-06A-11R-A352-07	-41.2612512607953	2343.3666713175	2302.1054200567	0.587435882610459
TCGA-D3-A8GJ-06A-11R-A37K-07	-116.819352474596	2620.18119334508	2503.36184087049	0.563275477587382
TCGA-FS-A1Z0-06A-11R-A18T-07	-14.7044160000669	1696.72630828318	1682.02189228311	0.658563173680629
TCGA-D3-A1Q1-06A-21R-A18T-07	-864.065398617721	-610.068865123893	-1474.13426374161	0.925439889694243
TCGA-FR-A8YD-06A-11R-A37K-07	-1014.0507583836	266.1345645056	-747.916193877995	0.879872839862032
TCGA-EB-A6QZ-01A-12R-A32P-07	-899.505863679415	-126.894358029231	-1026.40022170865	0.898558094511032
TCGA-EE-A2GB-06A-11R-A18T-07	-619.308736185354	53.2699789874119	-566.038757197942	0.866873901361644
TCGA-GN-A9SD-06A-11R-A40A-07	264.357120114718	2306.63306450697	2570.99018462169	0.555045437534796
TCGA-D3-A8GP-06A-11R-A37K-07	-1263.38746075377	-298.849616416717	-1562.23707717048	0.930262406429382
TCGA-ER-A19T-06A-11R-A18U-07	-159.751761394326	1064.98449530229	905.232733907966	0.739906569123425
TCGA-ER-A42H-01A-11R-A24X-07	-219.014572983336	-215.355466633073	-434.370039616409	0.857077335942114
TCGA-ER-A194-01A-11R-A18U-07	91.7383066280479	1519.21493095098	1610.95323757903	0.666377582811953
TCGA-EE-A29T-06A-11R-A18T-07	34.140883709671	1762.87444319903	1797.01532690871	0.645767553282774
TCGA-EE-A3JI-06A-11R-A21D-07	-1027.67503001347	334.47511763276	-693.199912380715	0.876027756359108
TCGA-EE-A2MK-06A-11R-A18S-07	69.6760463874504	1672.78399145453	1742.46003784198	0.651861226309601
TCGA-WE-A8ZN-06A-11R-A37K-07	547.280150913775	1863.53465923978	2410.81481015356	0.574447884199466
TCGA-D3-A8GM-06A-11R-A37K-07	-471.10190141699	1025.74936260025	554.647461183263	0.773530635333873
TCGA-FS-A1ZP-06A-11R-A18T-07	466.24621265315	996.119610453771	1462.36582310692	0.682480325506496
TCGA-EB-A551-01A-21R-A27Q-07	296.122183192709	2287.95853815578	2584.08072134849	0.553446039238561
TCGA-DA-A1HW-06A-11R-A18U-07	-194.152668360903	1986.42485942259	1792.27219106168	0.646298997635139
TCGA-EE-A184-06A-11R-A18S-07	-743.838128668327	1013.93223361482	270.094104946488	0.799319822161418
TCGA-EB-A57M-01A-51R-A311-07	650.214810283497	818.547532900452	1468.76234318395	0.681793753494777
TCGA-RP-A694-06A-11R-A311-07	-462.374181373071	778.985022729706	316.610841356635	0.79519816516774
TCGA-FR-A69P-06A-21R-A311-07	120.005001189892	-83.0701087867634	36.934892403129	0.819413752226528
TCGA-ER-A19T-01A-11R-A18T-07	-727.93827376523	-1012.99614828945	-1740.93442205468	0.939565196544008
TCGA-EE-A20F-06A-21R-A18S-07	-355.91710777477	1300.78317390591	944.866066131136	0.735980437931628
TCGA-EB-A3XC-01A-11R-A239-07	-394.901408899971	548.468065580557	153.566656680586	0.80948081338092
TCGA-EE-A3AH-06A-11R-A18S-07	-440.709574867359	-190.848122098209	-631.557696965568	0.871628285343219
TCGA-BF-A1PZ-01A-11R-A18S-07	-1037.09949880681	108.507412339325	-928.592086467485	0.892165025235697
TCGA-FS-A1ZA-06A-11R-A18T-07	-507.628847933431	760.202541539177	252.573693605747	0.800862582568395
TCGA-EE-A3J7-06A-11R-A20F-07	-1189.66895310342	-179.146355749957	-1368.81530885338	0.919471978394475
TCGA-GN-A26D-06A-11R-A18T-07	-1017.82831610953	133.800153636509	-884.02816247302	0.889191114629278
TCGA-EE-A2A6-06A-11R-A18T-07	-657.880157548934	1811.98920957675	1154.10905202782	0.714842816874386
TCGA-GN-A4U8-06A-11R-A32P-07	-460.728515715764	2086.82236128483	1626.09384556906	0.664718835943763
TCGA-BF-AAP1-01A-11R-A39D-07	-1023.62812321265	-339.637157822728	-1363.26528103538	0.919151377460659
TCGA-D3-A8GB-06A-11R-A37K-07	906.268673577705	2410.13941980779	3316.4080933855	0.46089096233292
TCGA-EE-A2MP-06A-11R-A18S-07	-268.624930990289	1404.74760400007	1136.12267300978	0.716686570251462
TCGA-WE-AAA0-06A-11R-A38C-07	-855.01221210716	1024.79709902259	169.784886915435	0.808080732066622
TCGA-ER-A2NF-06A-11R-A18T-07	-911.141237928477	889.391313229371	-21.7499246991064	0.82432099876523
TCGA-D3-A3BZ-06A-12R-A18S-07	1361.3557979488	2137.43557174261	3498.79136969142	0.436969873580411
TCGA-D3-A1Q4-06A-11R-A18T-07	1431.26052254203	459.952158541056	1891.21268108308	0.635148713382842
TCGA-D3-A8GK-06A-11R-A37K-07	-1567.33720557515	-712.011422079642	-2279.34862765479	0.963662720654524
TCGA-BF-AAOU-01A-12R-A39D-07	-314.733870609929	673.306691524786	358.572820914857	0.791448274115093
TCGA-ER-A19F-06A-11R-A18S-07	-717.471409913725	254.242567707797	-463.228842205928	0.859252045577865
TCGA-EE-A29E-06A-11R-A18T-07	-1202.82663617235	-194.46614324363	-1397.29277941598	0.92110739429926
TCGA-ER-A19H-06A-12R-A18S-07	253.303591123161	1159.18796251591	1412.49155363907	0.687812910275215
TCGA-ER-A2NC-06A-11R-A18T-07	793.602296594458	1375.89000963526	2169.49230622972	0.603076911087705
TCGA-D3-A3C3-06A-12R-A18S-07	-668.986308427272	1389.36905354034	720.382745113067	0.757885161826807
TCGA-W3-AA1Q-06A-11R-A38C-07	-522.775277432914	1104.39789857682	581.622621143906	0.771015120408783
TCGA-D3-A2JD-06A-11R-A18T-07	45.7189918070329	1583.68101328604	1629.40000509307	0.66435618876594
TCGA-DA-A960-01A-11R-A37K-07	-1364.83144315492	-168.522948928412	-1533.35439208333	0.928698547195821
TCGA-W3-A824-06A-21R-A352-07	-654.945917100398	1662.12607432321	1007.18015722281	0.72975720075696
TCGA-FS-A4F8-06A-11R-A266-07	787.499177839615	2653.65731573146	3441.15649357108	0.444563831311969
TCGA-D9-A4Z5-01A-11R-A266-07	-144.24918201907	365.574920605786	221.325738586716	0.803600967355974
TCGA-BF-A5ES-01A-11R-A27Q-07	-94.7067465010123	926.734133371583	832.02738687057	0.747092445122875
TCGA-EB-A430-01A-11R-A24X-07	-1120.02671141174	483.547537454225	-636.479173957515	0.871982162547932
TCGA-D3-A1Q9-06A-11R-A18T-07	-367.691504045377	726.63352489896	358.942020853583	0.791415147457034
TCGA-ER-A19K-01A-21R-A18T-07	-646.653618733572	679.685351504339	33.0317327707663	0.819742027530528
TCGA-FW-A3I3-06A-11R-A21D-07	-1336.6543206872	-427.606711468213	-1764.26103215541	0.940731987334444
TCGA-D3-A51J-06A-11R-A266-07	209.957128625241	2357.5022461654	2567.45937479064	0.555476480255469
TCGA-GN-A8LL-06A-21R-A37K-07	-945.741679147736	-71.333828156406	-1017.07550730414	0.897956566405175
TCGA-EB-A550-01A-61R-A27Q-07	-721.620468326248	64.6379182323861	-656.982550093862	0.873451551889902
TCGA-D3-A3MR-06A-11R-A21D-07	259.507139553399	2474.62316369845	2734.13030325185	0.534968541777981
TCGA-EB-A3XF-01A-31R-A239-07	-547.084913050821	932.070049137786	384.985136086964	0.78907255613255
TCGA-DA-A1I5-06A-11R-A18T-07	655.701823625855	2257.41067111079	2913.11249473665	0.512589569160194
TCGA-YD-A9TA-06A-11R-A39D-07	19.3439382159391	1225.55599243226	1244.8999306482	0.705460205118624
TCGA-EB-A3XD-01A-22R-A239-07	562.050616623032	1677.83385964829	2239.88447627132	0.594802601364558
TCGA-BF-A5ER-01A-12R-A27Q-07	-656.789350728942	15.631329769655	-641.158020959287	0.872318171550716
TCGA-D3-A1Q8-06A-11R-A18T-07	931.195787542908	1171.64652790843	2102.84231545134	0.610852013422617
TCGA-FS-A1ZF-06A-12R-A18S-07	68.7172543840495	-204.504287532002	-135.787033147953	0.833681580865208
TCGA-D3-A5GO-06A-12R-A27Q-07	-257.802822749166	1411.78070719267	1153.97788444351	0.714856280694492
TCGA-FS-A1Z7-06A-11R-A18T-07	1026.61695563494	860.412235229372	1887.02919086432	0.635622908818288
TCGA-GF-A6C8-06A-12R-A311-07	-401.564836509649	1062.41656200866	660.851725499012	0.763557021459006
TCGA-D3-A1Q6-06A-11R-A18T-07	-960.643025085964	479.893498067303	-480.749527018661	0.860564830095957
TCGA-XV-A9W5-01A-11R-A38C-07	-295.317453843039	445.26629436204	149.948840519001	0.80979250530402
TCGA-EB-A44N-01A-11R-A266-07	-104.373764485369	1105.98291487651	1001.60915039114	0.730316063865802
TCGA-BF-A5EP-01A-12R-A27Q-07	-705.714342313488	-255.396399456286	-961.110741769774	0.894311026273315
TCGA-FS-A4F0-06A-11R-A24X-07	-1515.31493748593	-481.931944356757	-1997.24688184269	0.951778465087496
TCGA-EE-A29N-06A-12R-A18S-07	-98.7037489172732	1976.7914067052	1878.08765778793	0.636635620920231
TCGA-EE-A2A2-06A-11R-A18T-07	-908.181301951041	992.563681904759	84.3823799537181	0.815401703871597
TCGA-D3-A1Q3-06A-11R-A18T-07	-417.691535208284	1444.06732138188	1026.37578617359	0.727827829858945
TCGA-EE-A2MH-06A-11R-A18S-07	-309.211328196271	1963.0946783305	1653.88335013423	0.661665787023124
TCGA-D3-A8GQ-06A-11R-A37K-07	-539.653551031753	102.077433776416	-437.576117255337	0.85731969611785
TCGA-D3-A8GO-06A-11R-A37K-07	-373.964392706402	1463.71309128469	1089.74869857829	0.721417212141084
TCGA-GN-A265-06A-21R-A18T-07	1418.0669822033	2556.54914481739	3974.61612702069	0.373131107401079
TCGA-W3-A825-06A-11R-A352-07	144.36333456703	1548.68648038735	1693.04981495438	0.657344144895206
TCGA-D3-A51R-06A-11R-A266-07	-865.711962707447	-1458.203486317	-2323.91544902445	0.965389570994173
TCGA-EE-A3JA-06A-11R-A20F-07	218.475806333581	1313.35639164987	1531.83219798345	0.674992050256204
TCGA-EB-A44O-01A-11R-A266-07	-1106.11199476226	-148.074082366637	-1254.1860771289	0.912726801940995
TCGA-D9-A6EA-06A-11R-A311-07	-1249.81591475619	-29.3683143981329	-1279.18422915432	0.914219877863174
TCGA-EE-A2M8-06A-12R-A18S-07	1150.39804283462	3174.44699140587	4324.84503424049	0.32496246821471
TCGA-EE-A29V-06A-12R-A18S-07	-682.208995238146	-230.762020239303	-912.97101547745	0.891126914206718
TCGA-EE-A20B-06A-11R-A18U-07	483.892521950032	1088.22219803435	1572.11471998438	0.67061751125967
TCGA-EE-A3AC-06A-11R-A18S-07	-966.180188714439	1397.73572236972	431.555533655282	0.784854800642356
TCGA-EE-A2ML-06A-11R-A18S-07	-468.266632094325	1297.82374668071	829.557114586383	0.747333428391977
TCGA-EE-A2MT-06A-11R-A18S-07	-1282.66715938673	150.423885437245	-1132.24327394948	0.905267652193736
TCGA-EE-A2GH-06A-11R-A18T-07	979.135629674826	2578.14005808719	3557.27568776201	0.429232026080282
TCGA-EE-A185-06A-11R-A18S-07	-1510.04849600921	-829.89421587153	-2339.94271188074	0.966000489710278
TCGA-ER-A19D-06A-11R-A18S-07	1141.33169100014	1410.85745443382	2552.18914543397	0.557338956585142
TCGA-EB-A5UN-06A-11R-A311-07	-766.353511706295	432.077056215682	-334.276455490613	0.849415664479124
TCGA-EB-A553-01A-12R-A27Q-07	-282.714842733929	1039.57222823389	756.857385499962	0.754381395250615
TCGA-ER-A199-06A-11R-A18T-07	-159.802530279014	2454.99541362213	2295.19288334312	0.58825673103498
TCGA-3N-A9WD-06A-11R-A38C-07	-497.671138019403	1420.2973556458	922.6262176264	0.73818662293166
TCGA-ER-A3EV-06A-11R-A20F-07	-534.528491633896	682.8228499887	148.294358354804	0.809934970649104
TCGA-D3-A3CF-06A-11R-A18T-07	393.126096984972	2232.50619063918	2625.63228762416	0.548355770665398
TCGA-EE-A2GR-06A-11R-A18S-07	-1008.27833155096	-719.304548832782	-1727.58288038374	0.938892398123318
TCGA-BF-A9VF-01A-11R-A37K-07	-1331.45845097413	-386.951255131796	-1718.40970610593	0.93842806192503
TCGA-EE-A2GU-06A-11R-A18T-07	-932.015360666839	1636.20050488012	704.185144213283	0.759434148840917
TCGA-YG-AA3N-01A-11R-A38C-07	-467.893938855957	1901.27661870447	1433.38267984852	0.685583689698931
TCGA-ER-A42L-06A-11R-A24X-07	705.9395194962	2636.60968392465	3342.54920342085	0.457482218049658
TCGA-D3-A3C1-06A-12R-A18S-07	-512.25607530868	879.427537190583	367.171461881902	0.790676153391453
TCGA-EB-A5SE-01A-11R-A311-07	-795.855224590812	-214.153908732885	-1010.0091333237	0.897499601042962
TCGA-EE-A2MI-06A-11R-A18U-07	297.515569960207	1555.39304593542	1852.90861589562	0.639481484323643
TCGA-WE-A8ZQ-06A-41R-A37K-07	-600.879551926838	-761.447333687248	-1362.32688561409	0.919097110145722
TCGA-ER-A193-06A-12R-A18S-07	598.08198623377	1745.43969964357	2343.52168587734	0.582505154770135
TCGA-D3-A8GD-06A-11R-A37K-07	-119.737335785763	2931.29494962655	2811.55761384079	0.525331862921608
TCGA-EE-A2ME-06A-11R-A18T-07	1172.26034305458	3345.03919947909	4517.29954253367	0.298119489548364
TCGA-3N-A9WB-06A-11R-A38C-07	-1287.90682758997	-569.897380957645	-1857.80420854761	0.945300057679159
TCGA-EE-A29P-06A-11R-A18T-07	358.649858449868	2493.03022847454	2851.68008692441	0.520311408989985
TCGA-EE-A2MM-06A-11R-A18S-07	-654.81597184376	390.224994636383	-264.590977207376	0.843973217374439
TCGA-EE-A3JB-06A-11R-A21D-07	535.104301574957	1132.48876541776	1667.59306699272	0.660155532366966
TCGA-EE-A29W-06A-11R-A18U-07	567.922856271477	-376.453809497769	191.469046773707	0.806201636295538
TCGA-EB-A3XE-01A-12R-A239-07	-136.601794440945	919.87565543892	783.273860997975	0.75183031139045
TCGA-GN-A26C-01A-11R-A18T-07	414.423368	2478.86493321342	2893.28830121342	0.515085986674158
TCGA-FR-A726-01A-11R-A32P-07	-755.472952311455	-183.032737589867	-938.505689901322	0.892821409089043
TCGA-EE-A183-06A-11R-A18S-07	11.9708487441766	1941.77166769148	1953.74251643566	0.628032558460358
TCGA-ER-A3PL-06A-11R-A239-07	216.514820290164	350.879431202125	567.394251492289	0.772343467755889
TCGA-DA-A95W-06A-11R-A37K-07	-964.87426663754	583.453059450874	-381.421207186666	0.853047308388898
TCGA-D3-A2JA-06A-11R-A18T-07	996.780760238666	1719.07047670697	2715.85123694564	0.537233535739084
TCGA-FW-A3R5-06A-11R-A239-07	-122.842066788801	745.488936007563	622.646869218762	0.767166326980595
TCGA-W3-AA1W-06A-11R-A38C-07	-88.9617446674261	3169.75228263936	3080.79053797194	0.491302727711635
TCGA-EE-A2GL-06A-11R-A18S-07	-250.996401057849	2424.20134452244	2173.20494346459	0.602642106566467
TCGA-EB-A97M-01A-11R-A38C-07	-438.609484520033	1048.54707226592	609.937587745885	0.768361661109088
TCGA-EE-A20I-06A-11R-A18U-07	54.6567753650114	638.780250596921	693.437025961932	0.760459629309396
TCGA-D3-A5GT-01A-12R-A311-07	-1188.03882674416	-472.037127039877	-1660.07595378404	0.935435492901395
TCGA-ER-A3ES-06A-11R-A20F-07	-1307.47378999824	-1064.35989840423	-2371.83368840247	0.967200186030619
TCGA-ER-A2ND-06A-11R-A18T-07	-897.249363211224	554.865290822399	-342.384072388826	0.850043109760409
TCGA-EE-A2GI-06A-11R-A18T-07	-386.533023069924	1627.74869441197	1241.21567134205	0.705843398310469
TCGA-EE-A29X-06A-11R-A18T-07	-155.804597841237	1638.48291918496	1482.67832134372	0.680298003203435
TCGA-D3-A8GN-06A-11R-A37K-07	-149.825044920793	1874.62098793067	1724.79594300988	0.653825316209231
TCGA-D3-A1Q7-06A-11R-A18T-07	989.9598678931	2742.99154503158	3732.95141292468	0.405801086790634
TCGA-FS-A1ZJ-06A-12R-A18S-07	-793.386407404183	126.282277486093	-667.10412991809	0.874174006223424
TCGA-XV-A9VZ-01A-11R-A38C-07	-490.717990589444	-626.227359544649	-1116.94535013409	0.904311363979987
TCGA-D3-A2JC-06A-11R-A18T-07	-166.49295300071	1507.49624950194	1341.00329650123	0.6953921134439
TCGA-EE-A3AD-06A-11R-A18S-07	-1407.93270006283	-340.710691788612	-1748.64339185144	0.939952016508391
TCGA-WE-AA9Y-06A-12R-A38C-07	922.513026075176	1113.61456263961	2036.12758871479	0.618576114400067
TCGA-EE-A181-06A-11R-A18S-07	-562.290207871784	1965.06735758884	1402.77714971705	0.688847299213556
TCGA-EB-A82C-01A-11R-A352-07	-928.783699776693	-607.06261151757	-1535.84631129426	0.928834131085225
TCGA-WE-A8K4-01A-12R-A37K-07	-798.871126157524	1700.60976514488	901.738638987357	0.740251499590558
TCGA-EB-A6L9-06A-11R-A32P-07	272.123312951909	2517.29944270739	2789.4227556593	0.528093770343463
TCGA-ER-A2NE-06A-21R-A18T-07	-1550.53884516077	-405.408987466976	-1955.94783262774	0.949901181687614
TCGA-FS-A1ZN-01A-11R-A18T-07	-1076.37569719929	-198.857914131979	-1275.23361133127	0.913984735986494
TCGA-EE-A2MQ-06A-11R-A18S-07	-80.6781158760141	647.180339904524	566.50222402851	0.772426634440815
TCGA-D9-A6EG-06A-12R-A32P-07	-505.25297757366	-414.903239727447	-920.156217301107	0.891604994909719
TCGA-EB-A4OY-01A-11R-A266-07	-788.946747360607	715.624922326454	-73.3218250341534	0.82858297558438
TCGA-DA-A3F2-06A-11R-A20F-07	1829.57572291884	3239.43270038149	5069.00842330033	0.21992490386123
TCGA-FR-A3YN-06A-11R-A239-07	-665.686930926278	915.623688664131	249.936757737853	0.801094319683494
TCGA-FW-A3TV-06A-11R-A239-07	-293.256216021164	672.28944352214	379.033227500977	0.789608951102437
TCGA-FR-A8YE-06A-11R-A37K-07	587.40440657916	2924.14555752667	3511.54996410583	0.435284557039107
TCGA-FS-A1ZK-06A-11R-A18T-07	-1008.2306251873	-787.458484397116	-1795.68910958442	0.942286568400685
TCGA-EE-A17Y-06A-11R-A18T-07	-412.081959557998	-347.973945905458	-760.055905463456	0.88071825042494
TCGA-GN-A267-06A-21R-A18T-07	-303.49540332761	969.346593033405	665.851189705795	0.763082930672216
TCGA-D9-A4Z6-06A-12R-A266-07	-674.395535779092	-174.16338007823	-848.558915857322	0.886796924500896
TCGA-EB-A4IQ-01A-12R-A266-07	-1163.15593321644	-182.332587130654	-1345.48852034709	0.91812038620161
TCGA-FS-A1ZB-06A-12R-A18S-07	829.746022983574	1497.87226717532	2327.6182901589	0.584401056855611
TCGA-EE-A182-06A-11R-A18T-07	135.653320821405	1114.79319440014	1250.44651522154	0.704882925728451
TCGA-ER-A197-06A-32R-A18S-07	315.65486759697	2156.83860973426	2472.49347733123	0.567013605317103
TCGA-EB-A3HV-01A-11R-A21D-07	183.860229983986	684.270484602761	868.130714586746	0.743559253025547
TCGA-EB-A4XL-01A-11R-A27Q-07	-236.304541554117	848.847039138112	612.542497583995	0.768116881713445
TCGA-WE-AAA3-06A-11R-A38C-07	555.400772259022	1374.11902672168	1929.5197989807	0.630795515487391
TCGA-BF-A3DJ-01A-11R-A20F-07	-56.9880788319693	1194.74775586555	1137.75967703358	0.716518970185928
TCGA-EB-A41B-01A-11R-A24X-07	-1306.36053489447	-38.1626884383073	-1344.52322333278	0.918064223266297
TCGA-EE-A2GT-06A-12R-A18S-07	-187.976406161702	2153.19390706048	1965.21750089877	0.626720894063518
TCGA-WE-A8ZM-06A-11R-A37K-07	-305.030371589543	-776.660157586053	-1081.6905291756	0.902090195197441
TCGA-W3-AA1R-06A-11R-A39D-07	-1408.09118243693	535.273366800596	-872.81781563633	0.888437013282597
TCGA-EE-A2MG-06A-11R-A18T-07	837.767755134648	2718.86190357435	3556.62965870899	0.42931767367425
TCGA-FS-A1ZZ-06A-11R-A18S-07	-1263.45675260154	-439.15031773935	-1702.60707034089	0.937624159725158
TCGA-D3-A5GL-06A-11R-A27Q-07	-897.334297299841	-131.963732334867	-1029.29802963471	0.898744686417197
TCGA-WE-A8ZX-06A-11R-A37K-07	-450.368851852405	1659.30910618309	1208.94025433068	0.709191468370314
TCGA-EE-A2GN-06A-11R-A18S-07	-83.7258309111999	79.1510961853012	-4.57473472589865	0.822891118115331
TCGA-EE-A2GM-06B-11R-A18S-07	-819.97604695591	10.3645734200552	-809.611473535855	0.884140266866252
TCGA-EB-A85I-01A-11R-A352-07	-367.406956226747	1274.02068277639	906.613726549647	0.739770186460196
TCGA-DA-A95V-06A-11R-A37K-07	-463.337867899144	1419.72734829117	956.389480392022	0.734834232951363
TCGA-GN-A4U9-06A-11R-A32P-07	-662.819597461361	90.4283058236313	-572.39129163773	0.867338390495535
TCGA-ER-A198-06A-11R-A18T-07	-421.784196732013	1237.55954510824	815.775348376223	0.748676081238074
TCGA-RP-A6K9-06A-41R-A352-07	75.1577195694094	1239.62562932632	1314.78334889573	0.698152809869676
TCGA-EB-A42Z-01A-12R-A24X-07	-243.255196146034	421.494926798721	178.239730652686	0.807349028887453
TCGA-EE-A3J8-06A-11R-A20F-07	-1325.77703461118	-841.747745679938	-2167.52478029112	0.959148439781664
TCGA-EB-A431-01A-11R-A266-07	-1088.01689146119	-70.0489739824097	-1158.0658654436	0.906871489283756
TCGA-D9-A4Z3-01A-11R-A266-07	-588.085505314676	268.741872833818	-319.343632480859	0.848256871317092
TCGA-EE-A3J5-06A-11R-A20F-07	137.771517406657	1424.14922773886	1561.92074514552	0.671726762829269
TCGA-D3-A2JB-06A-11R-A18T-07	-162.377528867997	2719.19053353483	2556.81300466683	0.556775289785917
TCGA-EB-A4IS-01A-21R-A266-07	372.412878501271	2164.92240837762	2537.33528687889	0.559147962422803
TCGA-DA-A1HV-06A-21R-A18S-07	-475.364684276458	2053.57993533177	1578.21525105531	0.669952967098195
TCGA-WE-A8K5-06A-11R-A37K-07	132.920777908736	785.312842410423	918.23362031916	0.738621437390937
TCGA-BF-A1PV-01A-11R-A18U-07	-1040.53534211619	-664.814488862181	-1705.34983097837	0.93776404975315
TCGA-EE-A2A1-06A-11R-A18T-07	937.808729803898	2139.81982020077	3077.62855000467	0.491706938303229
TCGA-GN-A264-06A-11R-A18U-07	133.185443234506	145.169994806926	278.355438041431	0.798590535418391
TCGA-W3-AA1O-06A-11R-A38C-07	-664.851262601484	-121.213162673796	-786.06442527528	0.882520068426015
TCGA-EB-A5FP-01A-11R-A27Q-07	-1346.18813947364	-546.177968073561	-1892.3661075472	0.946942801860435
TCGA-FS-A1ZW-06A-12R-A18T-07	-154.017005245739	1864.75730026745	1710.74029502171	0.655385039148316
TCGA-EE-A20C-06A-11R-A18S-07	-1487.12720269171	-173.494567438611	-1660.62177013032	0.935463811939885
TCGA-EE-A29B-06A-11R-A18U-07	-824.287202532453	492.349057052534	-331.938145479919	0.849234480025068
TCGA-D3-A5GS-06A-11R-A27Q-07	177.107257317444	1216.20171605026	1393.30897336771	0.689854122001762
TCGA-D3-A2J7-06A-11R-A18T-07	222.41996812306	1197.18708452799	1419.60705265105	0.68705436501871
TCGA-BF-A5EQ-01A-21R-A27Q-07	321.37393682594	1212.62929020615	1534.00322703209	0.67475688452599
TCGA-DA-A95Z-06A-11R-A37K-07	-1045.53484453723	199.500742232844	-846.034102304384	0.886625581201124
TCGA-GN-A4U3-06A-11R-A32P-07	-1075.02432416876	-23.2174742219	-1098.24179839066	0.903135991374819
TCGA-EB-A24C-01A-11R-A18T-07	-412.846722368112	-287.984589082577	-700.831311450689	0.876567435440278
TCGA-EB-A24D-01A-11R-A18T-07	-549.345019745668	301.86599616148	-247.479023584188	0.842623244236863
TCGA-GN-A4U5-01A-11R-A32P-07	-230.290705892753	1835.11716705932	1604.82646116657	0.667047873920796
TCGA-D3-A5GN-06A-11R-A27Q-07	72.7416233473332	858.555316004576	931.29693935191	0.737327424828704
TCGA-EE-A2MJ-06A-11R-A18S-07	121.088360124786	2502.94497646131	2624.0333365861	0.548552028538401
TCGA-EE-A17Z-06A-11R-A18S-07	-1006.78415478475	-727.956121455767	-1734.74027624051	0.939253515538194
TCGA-EB-A299-01A-21R-A18U-07	-256.260974098877	694.605484290593	438.344510191716	0.784236873547255
TCGA-FS-A4F5-06A-11R-A266-07	-715.528803933713	-72.4161135221834	-787.944917455896	0.882649846825643
TCGA-ER-A19A-06A-21R-A18U-07	1732.06195591961	3186.86815209822	4918.93010801783	0.241360198884067
TCGA-BF-A5EO-01A-12R-A27Q-07	-442.222859328025	1015.45051988193	573.227660553902	0.771799273265184
TCGA-GF-A769-01A-32R-A32P-07	-1060.42699278583	-164.752131850839	-1225.17912463667	0.91097888803693
TCGA-XV-AAZW-01A-12R-A40A-07	-572.562612925089	-311.448594264531	-884.01120718962	0.8891899758932
TCGA-GN-A8LN-01A-11R-A37K-07	-646.512912670467	411.741890525293	-234.771022145174	0.841617261175032
TCGA-EE-A2MR-06A-11R-A18S-07	538.208063429486	2850.98233434335	3389.19039777284	0.451383608672659
TCGA-EE-A2GC-06A-11R-A18T-07	198.85894287572	1762.55336192935	1961.41230480507	0.627156049645879
TCGA-EE-A2MD-06A-11R-A18T-07	-594.556995508186	653.283754859455	58.7267593512688	0.817576006825083
TCGA-WE-A8K1-06A-21R-A37K-07	-247.696056641789	1839.49022763564	1591.79417099385	0.668471857751133
TCGA-D3-A3C7-06A-11R-A18U-07	-63.4271381087059	1702.43445257473	1639.00731446602	0.663301491204341
TCGA-EE-A3JH-06A-11R-A21D-07	891.700923116634	3107.12229385392	3998.82321697056	0.369832064403368
TCGA-FR-A8YC-06A-11R-A37K-07	-1056.49929284707	587.729805592923	-468.769487254147	0.859667808207977
TCGA-EE-A29D-06A-11R-A18T-07	-905.636949651825	-263.713402252317	-1169.35035190414	0.907568277238017
TCGA-FS-A1Z3-06A-11R-A18T-07	-516.520251807591	-150.885308827049	-667.40556063464	0.874195492050988
TCGA-WE-A8ZY-06A-11R-A37K-07	-466.821145228348	297.32515951957	-169.495985708778	0.836403920374124
TCGA-FR-A2OS-01A-11R-A21D-07	-558.395192786291	7.01815929964018	-551.37703348665	0.865798978232322
TCGA-ER-A2NG-06A-11R-A18T-07	-13.1330568128997	2419.54790469373	2406.41484788083	0.574976430144055
TCGA-WE-AAA4-06A-12R-A38C-07	596.026705495734	2809.10005259202	3405.12675808775	0.449294972208627
TCGA-FS-A4F4-06A-12R-A266-07	495.611785602907	1273.55337343858	1769.16515904148	0.648883537973702
TCGA-D3-A3C6-06A-12R-A18U-07	-277.060542812902	-260.864455205844	-537.924998018746	0.864809215597849
TCGA-EE-A29M-06A-11R-A18T-07	-862.842435577513	1297.38195596726	434.539520389749	0.78458329657746
TCGA-YD-A9TB-06A-12R-A40A-07	387.055455632836	882.279141872484	1269.33459750532	0.702913582714664
TCGA-ER-A19L-06A-12R-A18S-07	247.433817303127	36.1141449277316	283.547962230858	0.798131553198548
TCGA-ER-A19E-06A-11R-A18S-07	-284.826155582963	288.320384270973	3.49422868800985	0.822217548885757
TCGA-EB-A1NK-01A-11R-A18T-07	-167.123473001558	528.08364662993	360.960173628372	0.791234026564031
TCGA-FS-A1ZM-06A-12R-A18S-07	726.68219674434	1856.80901344285	2583.49121018719	0.553518109540379
TCGA-BF-AAP6-01A-11R-A40A-07	-756.093257551256	-28.9815421000649	-785.074799651321	0.882451744390725
TCGA-EB-A5VV-06A-11R-A32P-07	607.233913067657	3748.10871259077	4355.34262565843	0.320725497391955
TCGA-D3-A3MV-06A-11R-A21D-07	-564.242599093704	-9.93317320662872	-574.175772300332	0.867468733758949
TCGA-EB-A5KH-06A-11R-A27Q-07	-633.883205615596	-125.431857004644	-759.315062620241	0.880666738165092
TCGA-ER-A19S-06A-11R-A18U-07	82.2214379558881	2921.53816108832	3003.75959904421	0.501119598226262
TCGA-DA-A95Y-06A-11R-A37K-07	-1142.84717302343	92.3657895603668	-1050.48138346306	0.900103756170399
TCGA-ER-A42K-06A-11R-A24X-07	-440.711506134026	158.141398389514	-282.570107744512	0.845385866002428
TCGA-EE-A2GJ-06A-11R-A18U-07	-262.628042205611	1683.36345542398	1420.73541321837	0.686934007665003
TCGA-GN-A263-01A-11R-A18T-07	282.933871257928	824.823468865457	1107.75734012339	0.719584096034311
TCGA-Z2-AA3V-06A-11R-A39D-07	141.153373069645	2416.16813892032	2557.32151198996	0.556713285064701
TCGA-D3-A51K-06A-11R-A266-07	-680.770638532508	1241.25993145576	560.489292923249	0.772986894411464
TCGA-D3-A2JG-06A-11R-A18T-07	-775.447349082438	159.293542171712	-616.153806910727	0.87051773443823
TCGA-D3-A8GS-06A-12R-A37K-07	-772.521758268946	2112.6283336494	1340.10657538046	0.695486699501905
TCGA-GF-A4EO-06A-12R-A24X-07	253.37209941255	3016.37147569637	3269.74357510892	0.466959012603901
TCGA-D3-A3MO-06A-11R-A21D-07	-598.369799507391	-207.864532812594	-806.234332319985	0.883908544758094
TCGA-ER-A19M-06A-61R-A239-07	563.759202911426	1855.08832836157	2418.847531273	0.573482334800055
TCGA-EE-A2GD-06A-11R-A18T-07	1111.28613801712	1124.95116500808	2236.2373030252	0.595232879100699
TCGA-EB-A42Y-01A-12R-A24X-07	-443.910416303911	262.334717438263	-181.575698865648	0.837374499015572
TCGA-EB-A3Y6-01A-21R-A239-07	78.1400483250775	511.500625664601	589.640673989679	0.770265080437275
TCGA-EE-A29R-06A-11R-A18T-07	-370.186144846609	-308.686085383927	-678.872230230536	0.87501155913613
TCGA-GF-A2C7-01A-11R-A18T-07	-714.305490002241	-589.484338148995	-1303.78982815124	0.915677486376662
TCGA-ER-A19B-06A-11R-A18S-07	-479.247059534741	113.476944217676	-365.770115317065	0.851846198419479
TCGA-W3-AA1V-06B-11R-A40A-07	-87.0935910160752	1269.55269398432	1182.45910296825	0.711926589260955
TCGA-D9-A3Z4-01A-11R-A239-07	-84.4727837377404	1117.14871280868	1032.67592907094	0.727193336256946
TCGA-ER-A19P-06A-11R-A18S-07	777.468020088784	3337.25595182133	4114.72397191012	0.353972657168675
TCGA-ER-A3ET-06A-11R-A20F-07	658.220251875937	1218.41123309552	1876.63148497146	0.636800442285864
TCGA-EB-A5SF-01A-11R-A311-07	-197.247060351971	194.290436596868	-2.95662375510284	0.822756136301577
TCGA-EB-A51B-01A-11R-A27Q-07	-1397.85453931476	301.17496481729	-1096.67957449747	0.903037509599361
TCGA-FR-A44A-06A-11R-A24X-07	420.385832890284	2839.09703318332	3259.4828660736	0.468290341917518
TCGA-D3-A5GR-06A-11R-A27Q-07	215.365412774113	1915.51524333996	2130.88065611407	0.607588262463257
TCGA-GN-A268-06A-11R-A18T-07	-1264.62390230349	-452.053737966599	-1716.67764027009	0.938340195627927
TCGA-ER-A19G-06A-11R-A18U-07	-236.345069662651	1891.71244742254	1655.36737775988	0.661502436602556
TCGA-DA-A1IA-06A-11R-A18S-07	-1283.75507929973	-14.6384062884724	-1298.39348558821	0.915358834942599
TCGA-EB-A5UM-01A-11R-A311-07	-702.904628421049	1419.48117682598	716.576548404927	0.758249536291157
TCGA-FR-A728-01A-11R-A32P-07	46.0281884997445	1881.52038592973	1927.54857442948	0.631020012200478
TCGA-FS-A1ZH-06A-11R-A18T-07	866.875983699607	2024.02668667339	2890.902670373	0.515386110364549
TCGA-D3-A2JN-06A-11R-A18S-07	447.095043898851	1580.81420923488	2027.90925313373	0.61952352825057
TCGA-EE-A2MC-06A-12R-A18S-07	535.185774811618	2399.4177806498	2934.60355546141	0.509878344029062
TCGA-FS-A1ZQ-06A-11R-A18U-07	-712.607210396439	466.387653420499	-246.219556975941	0.842523673947035
TCGA-EE-A29G-06A-12R-A18T-07	-65.0027367532892	823.721086054205	758.718349300916	0.754202049762173
TCGA-EE-A2GK-06A-11R-A18S-07	594.882686898445	3586.71787739515	4181.6005642936	0.344774616183289
TCGA-D3-A2JP-06A-11R-A18S-07	209.786182823029	1629.39173771496	1839.17792053799	0.641029719128765
TCGA-WE-A8ZT-06A-11R-A37K-07	-1178.24507945979	-142.167724434659	-1320.41280389445	0.916655453390216
TCGA-YG-AA3O-06A-11R-A38C-07	-480.954695145914	412.580020099193	-68.3746750467207	0.828176191081351
TCGA-EB-A85J-01A-12R-A352-07	-813.075203952586	1997.44312859791	1184.36792464532	0.711729794776617
TCGA-GN-A4U4-06A-11R-A32P-07	-1270.12750651728	-58.0114008009786	-1328.13890731826	0.917108139952085
TCGA-EE-A3AG-06A-31R-A18S-07	-1039.15229041519	-453.003491436455	-1492.15578185165	0.926438958853496
TCGA-BF-AAP2-01A-11R-A40A-07	-888.20199582934	715.252154480358	-172.949841348983	0.836681698743404
TCGA-BF-AAP0-06A-11R-A39D-07	582.825571881481	2563.74759088437	3146.57316276585	0.482869575280364
TCGA-D9-A4Z2-01A-11R-A24X-07	-245.710368365254	63.3364735818165	-182.373894783438	0.837438539620794
TCGA-EB-A3XB-01A-11R-A239-07	-522.667513980039	742.39158418484	219.7240702048	0.803740873020876
TCGA-DA-A1IB-06A-11R-A18S-07	495.615715229016	3420.11989389276	3915.73560912178	0.381135840338124
TCGA-RP-A693-06A-13R-A311-07	-41.2137229642981	1573.94894895107	1532.73522598677	0.674894242644923
TCGA-FS-A4F2-06A-11R-A24X-07	-618.737269796398	434.657437589886	-184.079832206512	0.837575371316081
TCGA-EE-A29S-06A-11R-A18T-07	129.779050087879	903.434363224354	1033.21341331223	0.727139176889303
TCGA-FS-A1ZC-06A-11R-A18T-07	-650.625888339978	-608.391636372706	-1259.01752471268	0.913016330709103
TCGA-D9-A149-06A-11R-A18S-07	-211.042665658025	1391.86187944611	1180.81921378809	0.712095612879371
TCGA-DA-A1I0-06A-11R-A20F-07	-109.826815251072	1510.42827661074	1400.60146135967	0.689078774426136
TCGA-FS-A4F9-06A-11R-A24X-07	-1181.87132919837	-23.1513403909727	-1205.02266958934	0.909754563833182
TCGA-3N-A9WC-06A-11R-A38C-07	-62.3057193205731	2199.51667976921	2137.21096044864	0.606849969040262
TCGA-EE-A3AB-06A-11R-A18S-07	312.587770739257	1690.37776963483	2002.96554037409	0.622393525307676
TCGA-FS-A1ZG-06A-11R-A18T-07	-1239.2453210892	-389.010835801815	-1628.25615689101	0.933774187390059
TCGA-FW-A3TU-06A-11R-A239-07	-1297.86525643292	942.553161559191	-355.312094873732	0.85104111349441
TCGA-HR-A2OG-06A-21R-A18U-07	1004.91704172718	1556.30903409766	2561.22607582483	0.556237079667472
TCGA-EE-A2MU-06A-21R-A18S-07	522.679919708605	2263.19264932658	2785.87256903519	0.528536231733803
TCGA-GN-A26A-06A-11R-A18T-07	284.575761939743	1717.45942534502	2002.03518728477	0.622500409572956
TCGA-D3-A8GC-06A-11R-A37K-07	-923.342221798804	458.639112103784	-464.70310969502	0.859362728154945
TCGA-DA-A3F5-06A-11R-A20F-07	-663.865492490004	334.183512043888	-329.681980446116	0.849059565752782
TCGA-FR-A3R1-01A-11R-A239-07	-633.566017157149	652.944355322461	19.3783381653121	0.820888228849542
TCGA-D3-A1QB-06A-11R-A18T-07	-99.2254372506056	2454.22712487809	2355.00168762749	0.581134608297517
TCGA-FS-A1YW-06A-11R-A18T-07	-706.949554789038	199.333321405932	-507.616233383106	0.862566831146479
TCGA-WE-A8ZR-06A-11R-A37K-07	-1120.56377393287	353.654555090097	-766.909218842773	0.881194280880525
TCGA-EE-A2MF-06A-11R-A21D-07	-788.052194237143	714.075349779859	-73.9768444572838	0.828636802479051
TCGA-EB-A5VU-01A-21R-A32P-07	-417.146643900148	-19.379989296123	-436.526633196271	0.857240382340563
TCGA-D3-A3CE-06A-11R-A18S-07	216.993613411099	1759.56672049314	1976.56033390424	0.625422587888523
TCGA-FS-A4FC-06A-11R-A24X-07	-255.382002507858	456.855057604143	201.473055096285	0.805331959079989
TCGA-EB-A41A-01A-11R-A24X-07	-1121.2312853391	-25.2352464462347	-1146.46653178533	0.906152666997732
TCGA-EE-A2GO-06A-11R-A18S-07	-734.437657384459	-233.215024376503	-967.652681760961	0.894740287572581
TCGA-DA-A3F3-06A-11R-A20F-07	-694.09981533947	102.714960056707	-591.384855282764	0.868722675388352
TCGA-FS-A1YY-06A-11R-A18T-07	199.990460628307	44.5919847653686	244.582445393675	0.801564493815314
TCGA-GF-A6C9-06A-11R-A311-07	427.6299027854	2668.96144725253	3096.59135003793	0.489281257403438
TCGA-ER-A196-01A-11R-A18T-07	-487.614761580937	363.797025824289	-123.817735756648	0.832710024788863
TCGA-ER-A19C-06A-11R-A18S-07	-165.991561464294	204.996879780392	39.0053183160983	0.819239509832673
TCGA-EB-A44Q-06A-11R-A266-07	-424.208109767359	2059.16535384215	1634.95724407479	0.663746271899531
TCGA-Z2-A8RT-06A-11R-A37K-07	-350.896322194139	1548.13339142634	1197.23706923221	0.710401562404357
TCGA-IH-A3EA-01A-11R-A20F-07	-1036.03002060325	658.611769723389	-377.418250879856	0.852740538227276
TCGA-WE-A8ZO-06A-11R-A37K-07	-475.606382709192	1390.09112694058	914.484744231392	0.738992288302568
TCGA-FR-A7UA-06A-32R-A352-07	705.234495081765	3553.24167122063	4258.47616630239	0.334160343247419
TCGA-D3-A1QA-07A-11R-A37K-07	-916.162368578207	632.451952762485	-283.710415815721	0.845475263342191
TCGA-D3-A3MU-06A-11R-A21D-07	237.746843668326	854.015357297297	1091.76220096562	0.721212505965619
TCGA-EB-A44R-06A-41R-A266-07	-228.096581909331	825.908827545397	597.812245636066	0.769499581892234
TCGA-EE-A29Q-06A-11R-A18T-07	-1074.30023144899	-202.224183655842	-1276.52441510484	0.9140615987984
TCGA-EE-A2A5-06A-11R-A18T-07	-121.289053269036	-90.7942634320036	-212.08331670104	0.839813991850139
TCGA-W3-AA21-06A-11R-A38C-07	-1251.74788230635	129.125977708839	-1122.62190459752	0.90466674332135
TCGA-D3-A51E-06A-11R-A266-07	-596.291301208366	1598.5584877266	1002.26718651823	0.730250077508214
TCGA-DA-A1I4-06A-11R-A18U-07	857.958968362246	1589.54480385915	2447.5037722214	0.570031310052558
TCGA-EB-A44P-01A-11R-A266-07	-743.741827824575	221.471921267014	-522.269906557561	0.863653113117262
TCGA-HR-A2OH-06A-11R-A18U-07	207.921244337224	3143.77619365402	3351.69743799124	0.45628771431142
TCGA-XV-AAZY-01A-12R-A40A-07	-111.017128481182	1425.07539466009	1314.05826617891	0.698229007015517
TCGA-D3-A51H-06A-12R-A266-07	123.350066175366	3327.52976887988	3450.87983505524	0.443284902514863
TCGA-EB-A6QY-01A-12R-A32P-07	-1080.55165673338	-42.3466228947099	-1122.89827962809	0.904684029681269
TCGA-EE-A20H-06A-11R-A18S-07	-955.175202194209	-692.003790075861	-1647.17899227007	0.934764602432936
TCGA-D3-A2JH-06A-11R-A18T-07	27.277524745084	2387.8530999325	2415.13062467759	0.573929213716302
TCGA-D9-A6E9-06A-12R-A311-07	192.413045790825	2775.59238211729	2968.00542790812	0.505654437272248
TCGA-ER-A19O-06A-11R-A18S-07	961.964721660861	2571.65926753015	3533.62398919102	0.432365138240009
TCGA-BF-A3DN-01A-11R-A20F-07	86.8407511431926	-100.18229966705	-13.3415485238577	0.82362163296565
TCGA-DA-A95X-06A-11R-A37K-07	-348.57212279141	739.323195834336	390.751073042926	0.788552346837
TCGA-D3-A3CB-06A-11R-A18S-07	386.761289107338	2988.51136834993	3375.27265745727	0.453205662470215
TCGA-EE-A29C-06A-21R-A18S-07	525.973104179375	498.171656817084	1024.14476099646	0.728052369388539
TCGA-D9-A6EC-06A-11R-A311-07	-1237.34800625112	-22.9409880320366	-1260.28899428316	0.913092448326686
TCGA-EB-A5UL-06A-11R-A311-07	-849.988275894593	1361.14401389279	511.155737998197	0.777560812584414
TCGA-EE-A2GS-06A-12R-A18S-07	-197.761205714859	722.145814420211	524.384608705353	0.776338300322507
TCGA-BF-A1PU-01A-11R-A18S-07	-534.79485540705	-786.52126453226	-1321.31611993931	0.916708441208393
TCGA-W3-A828-06A-11R-A352-07	1222.79086168834	751.559886412492	1974.35074810083	0.625675634241497
TCGA-BF-A3DL-01A-11R-A20F-07	-308.864995779938	151.530332577617	-157.334663202321	0.835424128157651
TCGA-EE-A3JE-06A-11R-A20F-07	1546.19475456095	2881.46642269467	4427.66117725562	0.310652885671811
TCGA-FS-A1ZT-06A-11R-A18U-07	-85.2459407642058	1566.71498281244	1481.46904204824	0.68042809454819
TCGA-ER-A2NH-06A-11R-A18S-07	694.202139397427	2872.41091416745	3566.61305356488	0.427993689900119
TCGA-D3-A2JF-06A-11R-A18S-07	-21.4973323126514	1812.77004320329	1791.27271089064	0.64641094437139
TCGA-GN-A8LK-06A-11R-A37K-07	-1698.91452785044	-828.255010768804	-2527.16953861924	0.97274019861612
TCGA-ER-A19J-06A-11R-A18S-07	320.140538625176	381.288208509188	701.428747134365	0.75969731766032
TCGA-EE-A29A-06A-12R-A18U-07	87.9301262664877	-648.727664604041	-560.797538337553	0.866490102673577
TCGA-EE-A2M6-06A-12R-A18S-07	-702.419185661655	1142.83900463653	440.419818974876	0.78404782518254
TCGA-FW-A5DY-06A-11R-A311-07	-62.3730071813963	2611.55971654992	2549.18670936852	0.557704827992188
TCGA-D3-A2JK-06A-11R-A18S-07	50.8860776097424	918.739611477171	969.625689086913	0.733515066345019
TCGA-D3-A1Q5-06A-11R-A18T-07	-284.532003155039	-801.988500507029	-1086.52050366207	0.902395928849496
TCGA-FS-A1ZE-06A-11R-A18T-07	-644.459381460835	-622.152190539248	-1266.61157200008	0.913470482499173
TCGA-D3-A3ML-06A-11R-A21D-07	-1489.0035670127	-901.788865389668	-2390.79243240237	0.967903345148848
TCGA-OD-A75X-06A-12R-A32P-07	-900.428887961973	197.741259069294	-702.687628892679	0.876698544638057
TCGA-EE-A3J3-06A-11R-A20F-07	460.567431521269	894.384295727539	1354.95172724881	0.693919284036904
