# Supplementary material for: DNA damage repair-related gene signature predicts prognosis and indicates immune cell infiltration landscape in skin cutaneous melanoma
Source: Front Endocrinol (Lausanne). 2022 Jul 26;13:882431. doi: 10.3389/fendo.2022.882431 (PMC9361349; doi:10.3389/fendo.2022.882431)
Supplement: Supplementary file 1 [file DataSheet_1.zip › raw data/HALLMARK_DNA_REPAIR.gmt]

HALLMARK_DNA_REPAIR	> Genes involved in DNA repair.	AAAS	ADA	ADCY6	ADRM1	AGO4	AK1	AK3	ALYREF	APRT	ARL6IP1	BCAM	BCAP31	BOLA2	BRF2	CANT1	CCNO	CDA	CETN2	CLP1	CMPK2	COX17	CSTF3	DAD1	DCTN4	DDB1	DDB2	DGCR8	DGUOK	DUT	EDF1	EIF1B	ELL	ELOA	ERCC1	ERCC2	ERCC3	ERCC4	ERCC5	ERCC8	FEN1	GMPR2	GPX4	GSDME	GTF2A2	GTF2B	GTF2F1	GTF2H1	GTF2H3	GTF2H5	GTF3C5	GUK1	HCLS1	HPRT1	IMPDH2	ITPA	LIG1	MPC2	MPG	MRPL40	NCBP2	NELFB	NELFCD	NELFE	NFX1	NME1	NME3	NME4	NPR2	NT5C	NT5C3A	NUDT21	NUDT9	PCNA	PDE4B	PDE6G	PNP	POLA1	POLA2	POLB	POLD1	POLD3	POLD4	POLE4	POLH	POLL	POLR1C	POLR1D	POLR1H	POLR2A	POLR2C	POLR2D	POLR2E	POLR2F	POLR2G	POLR2H	POLR2I	POLR2J	POLR2K	POLR3C	POLR3GL	POM121	PRIM1	RAD51	RAD52	RAE1	RALA	RBX1	REV3L	RFC2	RFC3	RFC4	RFC5	RNMT	RPA2	RPA3	RRM2B	SAC3D1	SDCBP	SEC61A1	SF3A3	SMAD5	SNAPC4	SNAPC5	SRSF6	SSRP1	STX3	SUPT4H1	SUPT5H	SURF1	TAF10	TAF12	TAF13	TAF1C	TAF6	TAF9	TARBP2	TK2	TMED2	TP53	TSG101	TYMS	UMPS	UPF3B	USP11	VPS28	VPS37B	VPS37D	XPC	ZNF707	ZWINT
