# Supplementary material for: DNA damage repair-related gene signature predicts prognosis and indicates immune cell infiltration landscape in skin cutaneous melanoma
Source: Front Endocrinol (Lausanne). 2022 Jul 26;13:882431. doi: 10.3389/fendo.2022.882431 (PMC9361349; doi:10.3389/fendo.2022.882431)
Supplement: Supplementary file 3 [file Table_2.xlsx]

## Sheet: Sheet1
Supplementary Table 2. The information of clincial survival characteristics of GEO cohorts
id	Gender	Age	DSS	DSS_status	riskScore	risk
GSM1608593	Male	55	1714	Alive	0.217778	low
GSM1608594	Female	39	353	Dead	-0.125794	low
GSM1608595	Female	67	2127	Alive	0.150241	low
GSM1608596	Male	56	1442	Alive	0.126205	low
GSM1608597	Male	46	66	Dead	0.520743	high
GSM1608598	Female	36	2631	Alive	-0.0783515	low
GSM1608599	Male	73	2427	Alive	0.564883	high
GSM1608600	Male	59	1310	Alive	0.0680055	low
GSM1608601	Male	50	817	Alive	0.768203	high
GSM1608602	Female	77	1401	Dead	-0.394856	low
GSM1608603	Female	88	101	Alive	0.281865	high
GSM1608604	Male	47	3021	Dead	0.342363	high
GSM1608605	Male	65	643	Dead	0.140965	low
GSM1608606	Male	44	1344	Dead	-0.834969	low
GSM1608607	Male	33	1101	Alive	0.0384405	low
GSM1608608	Female	65	75	Alive	0.801378	high
GSM1608609	Male	88	77	Dead	0.129885	low
GSM1608610	Male	50	1485	Dead	1.22332	high
GSM1608611	Male	85	93	Alive	0.232252	low
GSM1608612	Male	72	849	Dead	0.268459	high
GSM1608613	Female	79	171	Alive	-0.152227	low
GSM1608614	Female	55	195	Dead	-0.0064844	low
GSM1608615	Female	61	1266	Alive	0.406526	high
GSM1608616	Male	68	6343	Alive	0.206385	low
GSM1608617	Male	56	820	Alive	0.512746	high
GSM1608619	Male	65	189	Alive	1.09054	high
GSM1608620	Male	65	453	Dead	0.443587	high
GSM1608621	Male	50	1220	Alive	0.194151	low
GSM1608622	Female	82	559	Alive	0.113039	low
GSM1608623	Male	74	834	Dead	0.0885533	low
GSM1608624	Male	61	1030	Alive	0.170958	low
GSM1608625	Male	51	3206	Alive	0.0119538	low
GSM1608626	Male	61	1199	Dead	-0.00463515	low
GSM1608627	Female	34	5212	Alive	0.260935	high
GSM1608628	Male	51	592	Dead	0.742797	high
GSM1608629	Male	71	50	Alive	0.847956	high
GSM1608630	Male	73	1187	Alive	0.415629	high
GSM1608631	Female	76	419	Dead	0.210342	low
GSM1608632	Male	88	208	Dead	0.276064	high
GSM1608633	Female	64	2481	Dead	0.252224	high
GSM1608634	Male	78	267	Alive	0.115304	low
GSM1608635	Male	74	435	Dead	0.542097	high
GSM1608636	Male	56	742	Dead	0.829536	high
GSM1608637	Male	70	97	Dead	0.589241	high
GSM1608638	Male	54	451	Alive	0.362354	high
GSM1608639	Female	NA	3779	Alive	0.00492037	low
GSM1608640	Male	62	194	Dead	0.178125	low
GSM1608641	Male	55	2574	Alive	0.0550529	low
GSM1608642	Male	60	1260	Alive	0.0138489	low
GSM1608643	Female	58	634	Alive	0.396879	high
GSM1608644	Male	78	22	Alive	0.84191	high
GSM1608645	Male	74	591	Dead	0.235794	low
GSM1608646	Female	86	105	Alive	0.521556	high
GSM1608647	Male	65	1455	Alive	0.239007	low
GSM1608648	Male	43	1404	Dead	-0.108477	low
GSM1608649	Female	35	378	Dead	0.112206	low
GSM1608650	Male	39	2530	Dead	0.0401721	low
GSM1608651	Male	52	550	Dead	0.877893	high
GSM1608652	Male	59	3185	Alive	-0.406355	low
GSM1608653	Male	77	310	Dead	-0.128711	low
GSM1608654	Female	71	282	Alive	0.494599	high
GSM1608655	Female	54	3315	Alive	0.535942	high
GSM1608656	Male	61	275	Dead	-0.0418096	low
GSM1608657	Male	70	3582	Alive	0.373571	high
GSM1608658	Male	73	484	Alive	0.0211943	low
GSM1608659	Female	77	731	Alive	0.386319	high
GSM1608660	Female	81	875	Alive	0.589451	high
GSM1608661	Male	58	12	Dead	0.0333561	low
GSM1608662	Male	53	642	Dead	0.104107	low
GSM1608663	Female	74	461	Alive	0.100097	low
GSM1608664	Female	71	1406	Alive	0.2122	low
GSM1608665	Male	39	1329	Dead	0.124906	low
GSM1608666	Female	46	1172	Alive	-0.330829	low
GSM1608667	Female	43	164	Alive	0.203756	low
GSM1608668	Male	48	365	Dead	0.404107	high
GSM1608669	Male	52	2584	Alive	-0.202795	low
GSM1608670	Male	63	2619	Alive	0.17777	low
GSM1608671	Male	71	399	Dead	-0.129051	low
GSM1608672	Female	55	5530	Alive	0.854967	high
GSM1608673	Male	75	6097	Alive	0.357284	high
GSM1608674	Male	56	1312	Alive	0.616362	high
GSM1608675	Female	59	120	Dead	0.452608	high
GSM1608676	Female	65	340	Alive	0.532747	high
GSM1608677	Female	34	429	Dead	-0.476073	low
GSM1608678	Female	80	6453	Alive	0.10932	low
GSM1608679	Male	59	1313	Alive	-0.0763505	low
GSM1608680	Male	65	279	Dead	0.0174381	low
GSM1608681	Female	75	1112	Alive	0.470241	high
GSM1608682	Female	56	111	Alive	0.285602	high
GSM1608683	Female	63	195	Dead	0.621304	high
GSM1608684	Male	81	734	Alive	-0.0919513	low
GSM1608685	Male	57	542	Dead	0.541587	high
GSM1608686	Male	22	82	Dead	0.346619	high
GSM1608687	Male	76	303	Dead	0.0583951	low
GSM1608688	Female	76	91	Dead	0.604375	high
GSM1608689	Male	78	51	Alive	0.256332	high
GSM1608690	Male	77	455	Dead	0.203517	low
GSM1608691	Male	71	71	Alive	0.313615	high
GSM1608692	Female	71	424	Alive	0.443483	high
GSM1608693	Male	83	574	Dead	0.316767	high
GSM1608694	Female	68	1027	Alive	0.749786	high
GSM1608695	Male	66	5632	Alive	0.152072	low
GSM1608696	Female	79	1429	Alive	0.0371491	low
GSM1608697	Female	62	303	Dead	0.0365408	low
GSM1608698	Male	65	333	Alive	0.253753	high
GSM1608699	Male	73	82	Dead	0.2966	high
GSM1608700	Male	84	493	Dead	0.778225	high
GSM1608701	Male	77	170	Alive	0.315866	high
GSM1608702	Male	58	358	Alive	0.12122	low
GSM1608703	Female	67	2239	Alive	-0.142156	low
GSM1608704	Female	52	126	Dead	0.799234	high
GSM1608705	Female	64	2319	Alive	-0.0457706	low
GSM1608706	Male	61	707	Dead	0.566835	high
GSM1608707	Male	63	1325	Dead	0.310596	high
GSM1608708	Male	62	137	Dead	-0.306168	low
GSM1608709	Male	71	1432	Dead	0.258376	high
GSM1608710	Female	66	6	Dead	0.664289	high
GSM1608711	Female	49	158	Alive	0.331708	high
GSM1608712	Female	81	386	Dead	0.486647	high
GSM1608713	Female	47	652	Alive	-0.171496	low
GSM1608714	Female	25	5005	Alive	0.575586	high
GSM1608715	Female	74	186	Alive	-0.151877	low
GSM1608716	Male	86	89	Alive	0.821586	high
GSM1608717	Female	67	442	Dead	0.429829	high
GSM1608718	Male	59	650	Dead	0.389099	high
GSM1608719	Male	60	307	Alive	-0.035946	low
GSM1608720	Male	81	4450	Alive	0.0995778	low
GSM1608721	Female	59	188	Dead	0.227893	low
GSM1608722	Male	65	1222	Dead	0.0612234	low
GSM1608723	Male	77	1231	Alive	0.0390231	low
GSM1608724	Male	67	623	Dead	0.607894	high
GSM1608725	Female	84	197	Dead	0.242733	high
GSM1608726	Male	63	318	Alive	-0.224791	low
GSM1608727	Male	33	380	Dead	-0.232246	low
GSM1608728	Male	32	1912	Alive	0.486915	high
GSM1608729	Male	82	420	Alive	0.853227	high
GSM1608730	Female	44	526	Dead	-0.0486223	low
GSM1608731	Female	71	212	Alive	-0.085551	low
GSM1608732	Female	65	880	Alive	-0.12676	low
GSM1608733	Male	31	375	Dead	0.301603	high
GSM1608734	Male	60	262	Dead	0.631902	high
GSM1608735	Male	70	56	Dead	0.216025	low
GSM1608736	Female	45	356	Dead	0.0815452	low
GSM1608737	Male	60	476	Dead	0.551854	high
GSM1608739	Male	89	638	Dead	0.17152	low
GSM1608740	Female	63	435	Dead	0.492778	high
GSM1608741	Male	64	43	Alive	0.504261	high
GSM1608742	Male	73	42	Dead	0.685254	high
GSM1608743	Male	71	337	Dead	0.603276	high
GSM1608744	Male	68	392	Dead	0.874393	high
GSM1608745	Male	63	593	Dead	0.129472	low
GSM1608746	Female	48	957	Dead	0.0730292	low
GSM1608747	Female	77	678	Alive	-0.0339363	low
GSM1608748	Female	87	324	Alive	0.338513	high
GSM1608749	Female	55	634	Dead	-0.601063	low
GSM1608750	Female	29	647	Alive	-0.118281	low
GSM1608751	Female	67	732	Dead	0.201511	low
GSM1608752	Female	91	252	Alive	0.469453	high
GSM1608753	Male	58	411	Dead	-0.0270155	low
GSM1608754	Male	72	336	Dead	0.510267	high
GSM1608755	Male	62	132	Dead	0.0600618	low
GSM1608756	Female	70	861	Alive	0.153168	low
GSM1608757	Female	62	1779	Alive	0.248519	high
GSM1608758	Male	70	1958	Dead	0.349369	high
GSM1608759	Male	70	93	Dead	0.292064	high
GSM1608760	Female	69	72	Dead	0.824216	high
GSM1608761	Female	47	461	Dead	-0.101489	low
GSM1608762	Male	69	456	Alive	0.325834	high
GSM1608763	Male	41	2175	Alive	0.0405256	low
GSM1608764	Male	55	2800	Alive	-0.0275299	low
GSM1608765	Male	52	66	Dead	0.167055	low
GSM1608766	Female	67	307	Alive	0.729222	high
GSM1608767	Female	68	44	Dead	0.212836	low
GSM1608768	Female	74	1035	Alive	-0.239453	low
GSM1608769	Female	58	194	Alive	0.133143	low
GSM1608770	Female	57	3363	Alive	0.151091	low
GSM1608771	Male	72	163	Dead	0.423934	high
GSM1608772	Male	61	523	Alive	0.445671	high
GSM1608773	Male	53	511	Alive	0.0631108	low
GSM1608774	Male	73	411	Dead	0.292866	high
GSM1608775	Male	55	85	Dead	0.513925	high
GSM1608777	Female	66	682	Dead	0.275575	high
GSM1608778	Male	64	629	Dead	1.02033	high
GSM1608779	Male	65	165	Dead	0.226609	low
GSM1608780	Female	52	189	Dead	0.255694	high
GSM1608781	Male	40	66	Alive	0.215242	low
GSM1608782	Female	30	1479	Alive	-0.0630091	low
GSM1608783	Female	34	64	Dead	0.142467	low
GSM1608784	Female	54	174	Alive	-0.295055	low
GSM1608785	Male	66	1182	Dead	0.287902	high
GSM1608786	Female	79	1253	Dead	-0.146685	low
GSM1608787	Female	82	685	Alive	0.494549	high
GSM1608788	Female	48	491	Dead	0.614345	high
GSM1608789	Male	51	736	Dead	-0.136255	low
GSM1608790	Male	77	1097	Dead	0.197968	low
GSM1608791	Male	72	789	Alive	-0.0609191	low
GSM1608792	Male	75	519	Alive	0.165688	low
GSM1608793	Male	71	1784	Alive	-0.226508	low
GSM1608794	Female	64	566	Alive	0.070089	low
GSM1608795	Female	73	1379	Alive	0.00734555	low
GSM1608796	Male	85	851	Alive	0.216866	low
GSM1608798	Male	36	308	Alive	-0.0902621	low
GSM1608799	Female	66	2890	Alive	-0.185604	low
GSM1608800	Male	37	638	Dead	1.09118	high
GSM1608801	Male	67	295	Dead	0.423422	high
GSM1608802	Female	38	154	Dead	0.251433	high
GSM1608803	Female	40	194	Dead	0.725601	high
GSM1608804	Female	42	145	Dead	-0.333573	low
GSM1608805	Female	72	1194	Alive	0.149566	low
GSM1608806	Male	53	1491	Alive	0.282922	high
