# Supplementary material for: DNA damage repair-related gene signature predicts prognosis and indicates immune cell infiltration landscape in skin cutaneous melanoma
Source: Front Endocrinol (Lausanne). 2022 Jul 26;13:882431. doi: 10.3389/fendo.2022.882431 (PMC9361349; doi:10.3389/fendo.2022.882431)
Supplement: Supplementary file 4 [file Table_3.xlsx]

## Sheet: Sheet1
	Supplementary Table 3. Risk coefficients of twelve DRRGs.
	Gene	Coeffient
	TYMS	0.0530536
	SNAPC5	-0.00606414
	CMPK2	-0.108441
	PDE4B	-0.114221
	HCLS1	-0.0836438
	NME1	0.075863
	POLR2A	0.107411
	COX17	-0.215258
	LIG1	0.0625864
	POLE4	0.0898738
	GTF2H1	-0.0484827
	AK1	0.132452
	DRRGs: DNA repair-related genes
